# Supplementary material for: Keeping in time with social and non-social stimuli: Synchronisation with auditory, visual, and audio-visual cues
Source: Sci Rep. 2021 Apr 22;11:8805. doi: 10.1038/s41598-021-88112-y (PMC8062473; doi:10.1038/s41598-021-88112-y)
Supplement: Supplementary file 1 — Supplementary Information 1. [file 41598_2021_88112_MOESM1_ESM.xlsx]

## Sheet: megadata NEW
Asyncmean	Asyncsd	AsyncmeanABS	AsyncsdABS	Condition	Trial	PP	AQ	S_I	A_D	Gender	StimulusType	Order 1(SocFirst), 2(NonSocFirst)
-0.095	0.366567	0.273947	0.254326	A	1	2	22	93	25	Male	NonSocial	1
0.032975	0.180983	0.152025	0.100826	A	3	2	22	93	25	Male	NonSocial	1
0.0569318	0.22624	0.177705	0.148956	A	5	2	22	93	25	Male	NonSocial	1
-0.0293158	0.191759	0.158579	0.108753	A	7	2	22	93	25	Male	NonSocial	1
0.232589	0.0662872	0.232589	0.0662872	A	9	2	22	93	25	Male	NonSocial	1
0.233449	0.112271	0.250184	0.0658991	A	11	2	22	93	25	Male	NonSocial	1
0.355889	0.15664	0.385933	0.041738	A	13	2	22	93	25	Male	NonSocial	1
0.346372	0.120248	0.364465	0.0359466	A	15	2	22	93	25	Male	NonSocial	1
0.387674	0.0568218	0.387674	0.0568218	A	17	2	22	93	25	Male	NonSocial	1
0.335171	0.156721	0.34639	0.12932	A	19	2	22	93	25	Male	NonSocial	1
0.209104	0.206763	0.270437	0.112753	A	21	2	22	93	25	Male	NonSocial	1
0.259045	0.28541	0.366682	0.111988	A	23	2	22	93	25	Male	NonSocial	1
0.330704	0.127636	0.342067	0.0920469	C	25	2	22	93	25	Male	NonSocial	1
0.339609	0.0986375	0.340145	0.0967303	C	27	2	22	93	25	Male	NonSocial	1
0.275089	0.247451	0.360585	0.0751611	C	29	2	22	93	25	Male	NonSocial	1
0.363471	0.189509	0.404051	0.0638405	C	31	2	22	93	25	Male	NonSocial	1
0.326973	0.146141	0.352837	0.0583819	C	33	2	22	93	25	Male	NonSocial	1
0.386689	0.132321	0.405598	0.0466794	C	35	2	22	93	25	Male	NonSocial	1
0.263487	0.0383635	0.263487	0.0383635	C	37	2	22	93	25	Male	NonSocial	1
0.224744	0.0392352	0.224744	0.0392352	C	39	2	22	93	25	Male	NonSocial	1
0.2095	0.110002	0.221081	0.0838588	C	41	2	22	93	25	Male	NonSocial	1
0.2775	0.0417009	0.2775	0.0417009	C	43	2	22	93	25	Male	NonSocial	1
0.242567	0.0293109	0.242567	0.0293109	C	45	2	22	93	25	Male	NonSocial	1
0.258924	0.0421749	0.258924	0.0421749	C	47	2	22	93	25	Male	NonSocial	1
0.112078	0.353382	0.353256	0.099893	V	49	2	22	93	25	Male	NonSocial	1
0.303897	0.248107	0.384643	0.067856	V	51	2	22	93	25	Male	NonSocial	1
0.289652	0.180485	0.329636	0.0850703	V	53	2	22	93	25	Male	NonSocial	1
0.270306	0.200637	0.322565	0.0928821	V	55	2	22	93	25	Male	NonSocial	1
0.30869	0.19685	0.362364	0.0432875	V	57	2	22	93	25	Male	NonSocial	1
0.251971	0.187469	0.302652	0.0800684	V	59	2	22	93	25	Male	NonSocial	1
0.105976	0.0823866	0.10956	0.0774673	V	61	2	22	93	25	Male	NonSocial	1
0.0819312	0.0786467	0.0822593	0.078298	V	63	2	22	93	25	Male	NonSocial	1
0.0414359	0.177501	0.149308	0.102603	V	65	2	22	93	25	Male	NonSocial	1
0.121938	0.115708	0.13884	0.0943276	V	67	2	22	93	25	Male	NonSocial	1
0.0919379	0.125918	0.126062	0.091039	V	69	2	22	93	25	Male	NonSocial	1
0.0250952	0.162257	0.124893	0.105294	V	71	2	22	93	25	Male	NonSocial	1
0.238444	0.0522496	0.238444	0.0522496	A	1	3	13	71	24	Female	NonSocial	2
0.361	0.039127	0.361	0.039127	A	3	3	13	71	24	Female	NonSocial	2
0.32175	0.0377453	0.32175	0.0377453	A	5	3	13	71	24	Female	NonSocial	2
0.391652	0.0455742	0.391652	0.0455742	A	7	3	13	71	24	Female	NonSocial	2
0.30425	0.280507	0.407714	0.0478883	A	9	3	13	71	24	Female	NonSocial	2
0.304148	0.043928	0.304148	0.043928	A	11	3	13	71	24	Female	NonSocial	2
0.195094	0.0629661	0.195094	0.0629661	A	13	3	13	71	24	Female	NonSocial	2
0.19475	0.120062	0.22175	0.0517723	A	15	3	13	71	24	Female	NonSocial	2
0.2378	0.168456	0.281333	0.0707	A	17	3	13	71	24	Female	NonSocial	2
0.199	0.0563773	0.199	0.0563773	A	19	3	13	71	24	Female	NonSocial	2
0.0724091	0.212821	0.173955	0.133319	A	21	3	13	71	24	Female	NonSocial	2
0.230014	0.0877206	0.2421	0.0426761	A	23	3	13	71	24	Female	NonSocial	2
0.356026	0.187851	0.398231	0.0467028	C	49	3	13	71	24	Female	NonSocial	2
0.377	0.0288576	0.377	0.0288576	C	51	3	13	71	24	Female	NonSocial	2
0.395052	0.149592	0.42001	0.0371359	C	53	3	13	71	24	Female	NonSocial	2
0.288212	0.254223	0.376576	0.0636442	C	55	3	13	71	24	Female	NonSocial	2
0.399467	0.0330406	0.399467	0.0330406	C	57	3	13	71	24	Female	NonSocial	2
0.341065	0.187181	0.386306	0.0344911	C	59	3	13	71	24	Female	NonSocial	2
0.279535	0.0554469	0.279826	0.0539234	C	61	3	13	71	24	Female	NonSocial	2
0.299925	0.0331363	0.299925	0.0331363	C	63	3	13	71	24	Female	NonSocial	2
0.303952	0.0617781	0.303952	0.0617781	C	65	3	13	71	24	Female	NonSocial	2
0.277069	0.034498	0.277069	0.034498	C	67	3	13	71	24	Female	NonSocial	2
0.299932	0.0273351	0.299932	0.0273351	C	69	3	13	71	24	Female	NonSocial	2
0.297742	0.0470253	0.297742	0.0470253	C	71	3	13	71	24	Female	NonSocial	2
0.256036	0.374929	0.444821	0.0579617	A	1	4	27	97	35	Male	NonSocial	2
0.453265	0.0612122	0.453265	0.0612122	A	3	4	27	97	35	Male	NonSocial	2
0.383767	0.196639	0.426633	0.0522464	A	5	4	27	97	35	Male	NonSocial	2
0.373457	0.211773	0.425286	0.04725	A	7	4	27	97	35	Male	NonSocial	2
0.2214	0.370822	0.424467	0.0428041	A	9	4	27	97	35	Male	NonSocial	2
0.394588	0.223779	0.449	0.0527734	A	11	4	27	97	35	Male	NonSocial	2
0.367059	0.0356	0.367059	0.0356	V	25	4	27	97	35	Male	NonSocial	2
0.327565	0.13521	0.350583	0.0471773	V	27	4	27	97	35	Male	NonSocial	2
0.319253	0.24107	0.395899	0.0398493	V	29	4	27	97	35	Male	NonSocial	2
0.299126	0.305617	0.422437	0.0353216	V	31	4	27	97	35	Male	NonSocial	2
0.350733	0.12798	0.368771	0.0549421	V	33	4	27	97	35	Male	NonSocial	2
0.332556	0.231858	0.402222	0.0332545	V	35	4	27	97	35	Male	NonSocial	2
0.364602	0.0582658	0.364602	0.0582658	V	37	4	27	97	35	Male	NonSocial	2
0.354386	0.0520189	0.354386	0.0520189	V	39	4	27	97	35	Male	NonSocial	2
0.296344	0.205886	0.355522	0.0498259	V	41	4	27	97	35	Male	NonSocial	2
0.399042	0.0450664	0.399042	0.0450664	V	43	4	27	97	35	Male	NonSocial	2
0.288322	0.223525	0.354056	0.0792562	V	45	4	27	97	35	Male	NonSocial	2
0.172323	0.380115	0.406925	0.063758	V	47	4	27	97	35	Male	NonSocial	2
0.402737	0.131709	0.422421	0.0258022	C	49	4	27	97	35	Male	NonSocial	2
0.373848	0.0328118	0.373848	0.0328118	C	51	4	27	97	35	Male	NonSocial	2
0.318028	0.225861	0.38675	0.0345754	C	53	4	27	97	35	Male	NonSocial	2
0.359495	0.200339	0.408848	0.0331777	C	55	4	27	97	35	Male	NonSocial	2
0.384514	0.0412877	0.384514	0.0412877	C	57	4	27	97	35	Male	NonSocial	2
0.385647	0.150032	0.410549	0.0456278	C	59	4	27	97	35	Male	NonSocial	2
0.317465	0.240057	0.39498	0.0260089	C	61	4	27	97	35	Male	NonSocial	2
0.392241	0.162684	0.419167	0.0631973	C	63	4	27	97	35	Male	NonSocial	2
0.340757	0.217589	0.400955	0.038145	C	65	4	27	97	35	Male	NonSocial	2
0.354563	0.161313	0.380042	0.0818593	C	67	4	27	97	35	Male	NonSocial	2
0.342149	0.17437	0.382009	0.0275697	C	69	4	27	97	35	Male	NonSocial	2
0.391104	0.150446	0.417208	0.0292071	C	71	4	27	97	35	Male	NonSocial	2
0.197815	0.0419129	0.197815	0.0419129	V	1	6	11	83	21	Male	NonSocial	1
0.260819	0.0274598	0.260819	0.0274598	V	3	6	11	83	21	Male	NonSocial	1
0.303833	0.0313419	0.303833	0.0313419	V	5	6	11	83	21	Male	NonSocial	1
0.308241	0.0363853	0.308241	0.0363853	V	7	6	11	83	21	Male	NonSocial	1
0.232262	0.21514	0.310056	0.0553838	V	9	6	11	83	21	Male	NonSocial	1
0.00101905	0.327572	0.31801	0.0565686	V	11	6	11	83	21	Male	NonSocial	1
0.0030463	0.391972	0.382657	0.055148	V	13	6	11	83	21	Male	NonSocial	1
0.254775	0.247015	0.346402	0.0652896	V	15	6	11	83	21	Male	NonSocial	1
0.020202	0.446071	0.437717	0.0426233	V	17	6	11	83	21	Male	NonSocial	1
0.349448	0.142566	0.373177	0.0512308	V	19	6	11	83	21	Male	NonSocial	1
0.216404	0.320724	0.381772	0.0356504	V	21	6	11	83	21	Male	NonSocial	1
0.353645	0.056589	0.353645	0.056589	V	23	6	11	83	21	Male	NonSocial	1
0.0837879	0.327983	0.331727	0.036484	A	49	6	11	83	21	Male	NonSocial	1
0.244379	0.221293	0.326197	0.028782	A	51	6	11	83	21	Male	NonSocial	1
0.285473	0.148686	0.320014	0.024755	A	53	6	11	83	21	Male	NonSocial	1
0.211372	0.24374	0.319372	0.0269082	A	55	6	11	83	21	Male	NonSocial	1
0.169784	0.26175	0.308216	0.0224575	A	57	6	11	83	21	Male	NonSocial	1
0.284976	0.0887194	0.293952	0.0504759	A	59	6	11	83	21	Male	NonSocial	1
-0.0843437	0.460089	0.460125	0.0219188	A	61	6	11	83	21	Male	NonSocial	1
0.0828636	0.42749	0.427924	0.0314186	A	63	6	11	83	21	Male	NonSocial	1
0.3278	0.277057	0.418267	0.0833017	A	65	6	11	83	21	Male	NonSocial	1
0.166778	0.406911	0.431593	0.0320123	A	67	6	11	83	21	Male	NonSocial	1
0.293357	0.353778	0.453786	0.0292617	A	69	6	11	83	21	Male	NonSocial	1
-0.10625	0.417917	0.417344	0.080705	A	71	6	11	83	21	Male	NonSocial	1
-0.00313043	0.381624	0.293246	0.236103	V	1	7	7	76	17	Female	NonSocial	2
0.414667	0.0385699	0.414667	0.0385699	V	3	7	7	76	17	Female	NonSocial	2
0.234609	0.358548	0.42192	0.0344975	V	5	7	7	76	17	Female	NonSocial	2
0.373392	0.0501596	0.373392	0.0501596	V	7	7	7	76	17	Female	NonSocial	2
0.295385	0.26936	0.395677	0.031802	V	9	7	7	76	17	Female	NonSocial	2
0.266911	0.24631	0.352156	0.0779536	V	11	7	7	76	17	Female	NonSocial	2
0.148913	0.303176	0.330101	0.0343328	V	13	7	7	76	17	Female	NonSocial	2
0.192709	0.230177	0.295632	0.0373791	V	15	7	7	76	17	Female	NonSocial	2
0.0737048	0.326371	0.328067	0.036288	V	17	7	7	76	17	Female	NonSocial	2
0.0494762	0.317348	0.316079	0.0295749	V	19	7	7	76	17	Female	NonSocial	2
-0.0635309	0.350902	0.34963	0.0195291	V	21	7	7	76	17	Female	NonSocial	2
-0.188207	0.321408	0.338713	0.145486	V	23	7	7	76	17	Female	NonSocial	2
0.163267	0.387821	0.404733	0.0587798	A	25	7	7	76	17	Female	NonSocial	2
0.118875	0.476891	0.46125	0.0207416	A	27	7	7	76	17	Female	NonSocial	2
0.2055	0.465992	0.44975	0.0612828	A	29	7	7	76	17	Female	NonSocial	2
0.276833	0.348647	0.42	0.0428847	A	31	7	7	76	17	Female	NonSocial	2
0.165548	0.384708	0.409032	0.0586137	A	33	7	7	76	17	Female	NonSocial	2
0.290467	0.358424	0.452733	0.0609341	A	35	7	7	76	17	Female	NonSocial	2
0.241029	0.222782	0.3245	0.0315607	A	37	7	7	76	17	Female	NonSocial	2
0.217585	0.240832	0.30978	0.0903553	A	39	7	7	76	17	Female	NonSocial	2
0.161912	0.244604	0.282324	0.054744	A	41	7	7	76	17	Female	NonSocial	2
0.308278	0.0512075	0.308278	0.0512075	A	43	7	7	76	17	Female	NonSocial	2
0.197587	0.231851	0.297109	0.047791	A	45	7	7	76	17	Female	NonSocial	2
0.201733	0.240726	0.3044	0.0476922	A	47	7	7	76	17	Female	NonSocial	2
0.323233	0.278803	0.420767	0.0367053	C	49	7	7	76	17	Female	NonSocial	2
0.183238	0.339039	0.365095	0.08694	C	51	7	7	76	17	Female	NonSocial	2
0.362417	0.0450746	0.362417	0.0450746	C	53	7	7	76	17	Female	NonSocial	2
0.334792	0.0325034	0.334792	0.0325034	C	55	7	7	76	17	Female	NonSocial	2
0.362125	0.0435409	0.362125	0.0435409	C	57	7	7	76	17	Female	NonSocial	2
0.224596	0.275662	0.340912	0.0809799	C	59	7	7	76	17	Female	NonSocial	2
0.220788	0.0429558	0.220788	0.0429558	C	61	7	7	76	17	Female	NonSocial	2
0.259867	0.0492291	0.259867	0.0492291	C	63	7	7	76	17	Female	NonSocial	2
0.293296	0.0387649	0.293296	0.0387649	C	65	7	7	76	17	Female	NonSocial	2
0.103121	0.271136	0.257727	0.11021	C	67	7	7	76	17	Female	NonSocial	2
0.275353	0.102151	0.289118	0.0492919	C	69	7	7	76	17	Female	NonSocial	2
0.275532	0.0492436	0.275532	0.0492436	C	71	7	7	76	17	Female	NonSocial	2
0.305262	0.267387	0.393071	0.0738835	C	1	10	21	82	26	Male	NonSocial	1
0.33065	0.275954	0.424817	0.0355936	C	3	10	21	82	26	Male	NonSocial	1
0.398193	0.0403793	0.398193	0.0403793	C	5	10	21	82	26	Male	NonSocial	1
0.340075	0.216316	0.399817	0.0334132	C	7	10	21	82	26	Male	NonSocial	1
0.347476	0.186282	0.389984	0.0422558	C	9	10	21	82	26	Male	NonSocial	1
0.405319	0.0363078	0.405319	0.0363078	C	11	10	21	82	26	Male	NonSocial	1
0.292895	0.0311152	0.292895	0.0311152	C	13	10	21	82	26	Male	NonSocial	1
0.28224	0.0283548	0.28224	0.0283548	C	15	10	21	82	26	Male	NonSocial	1
0.223592	0.159071	0.266675	0.0603308	C	17	10	21	82	26	Male	NonSocial	1
0.283083	0.0261175	0.283083	0.0261175	C	19	10	21	82	26	Male	NonSocial	1
0.263842	0.0270887	0.263842	0.0270887	C	21	10	21	82	26	Male	NonSocial	1
0.249781	0.031876	0.249781	0.031876	C	23	10	21	82	26	Male	NonSocial	1
0.322328	0.325985	0.450397	0.0613982	A	25	10	21	82	26	Male	NonSocial	1
0.409625	0.0461713	0.409625	0.0461713	A	27	10	21	82	26	Male	NonSocial	1
0.368567	0.218331	0.425367	0.0319088	A	29	10	21	82	26	Male	NonSocial	1
0.365796	0.243517	0.433574	0.0551124	A	31	10	21	82	26	Male	NonSocial	1
0.311138	0.264033	0.404034	0.0300624	A	33	10	21	82	26	Male	NonSocial	1
0.318138	0.267598	0.41069	0.0417759	A	35	10	21	82	26	Male	NonSocial	1
0.295088	0.115355	0.314912	0.0291198	A	37	10	21	82	26	Male	NonSocial	1
0.274905	0.100423	0.290833	0.0292147	A	39	10	21	82	26	Male	NonSocial	1
0.286076	0.104414	0.303258	0.0214462	A	41	10	21	82	26	Male	NonSocial	1
0.307548	0.0168044	0.307548	0.0168044	A	43	10	21	82	26	Male	NonSocial	1
0.324929	0.0238334	0.324929	0.0238334	A	45	10	21	82	26	Male	NonSocial	1
0.32725	0.0232878	0.32725	0.0232878	A	47	10	21	82	26	Male	NonSocial	1
0.282913	0.0269707	0.282913	0.0269707	V	49	10	21	82	26	Male	NonSocial	1
0.247795	0.0289206	0.247795	0.0289206	V	51	10	21	82	26	Male	NonSocial	1
0.26947	0.0369512	0.26947	0.0369512	V	53	10	21	82	26	Male	NonSocial	1
0.297492	0.0385208	0.297492	0.0385208	V	55	10	21	82	26	Male	NonSocial	1
0.273667	0.0321924	0.273667	0.0321924	V	57	10	21	82	26	Male	NonSocial	1
0.279542	0.0269627	0.279542	0.0269627	V	59	10	21	82	26	Male	NonSocial	1
0.0911935	0.424974	0.427043	0.0274127	V	61	10	21	82	26	Male	NonSocial	1
0.324287	0.292236	0.426083	0.0826711	V	63	10	21	82	26	Male	NonSocial	1
0.303856	0.298248	0.422072	0.0274134	V	65	10	21	82	26	Male	NonSocial	1
0.210969	0.372869	0.422448	0.0274907	V	67	10	21	82	26	Male	NonSocial	1
0.276807	0.258628	0.374649	0.037758	V	69	10	21	82	26	Male	NonSocial	1
0.202527	0.399968	0.436376	0.0747484	V	71	10	21	82	26	Male	NonSocial	1
0.368961	0.152737	0.395765	0.0470074	C	1	11	11	70	26	Female	NonSocial	2
0.268471	0.326707	0.415598	0.0499836	C	3	11	11	70	26	Female	NonSocial	2
0.249759	0.372261	0.441023	0.0416868	C	5	11	11	70	26	Female	NonSocial	2
0.380333	0.177609	0.416	0.0436759	C	7	11	11	70	26	Female	NonSocial	2
0.25286	0.282579	0.370258	0.065265	C	9	11	11	70	26	Female	NonSocial	2
0.199941	0.354384	0.39449	0.0520959	C	11	11	11	70	26	Female	NonSocial	2
0.277374	0.140596	0.304886	0.0578572	C	13	11	11	70	26	Female	NonSocial	2
0.286958	0.0275748	0.286958	0.0275748	C	15	11	11	70	26	Female	NonSocial	2
0.189619	0.199182	0.259095	0.085697	C	17	11	11	70	26	Female	NonSocial	2
0.211654	0.0428577	0.211654	0.0428577	C	19	11	11	70	26	Female	NonSocial	2
0.219162	0.187209	0.278758	0.066677	C	21	11	11	70	26	Female	NonSocial	2
0.250708	0.0419496	0.250708	0.0419496	C	23	11	11	70	26	Female	NonSocial	2
0.323802	0.153204	0.355407	0.0343438	V	25	11	11	70	26	Female	NonSocial	2
0.362253	0.145347	0.384475	0.0633503	V	27	11	11	70	26	Female	NonSocial	2
0.322597	0.159377	0.355458	0.046374	V	29	11	11	70	26	Female	NonSocial	2
0.325583	0.176957	0.365958	0.0499219	V	31	11	11	70	26	Female	NonSocial	2
0.298989	0.14403	0.326678	0.0531333	V	33	11	11	70	26	Female	NonSocial	2
0.287539	0.136553	0.311578	0.0617096	V	35	11	11	70	26	Female	NonSocial	2
0.228291	0.0708832	0.235567	0.0396956	V	37	11	11	70	26	Female	NonSocial	2
0.287748	0.0529536	0.287748	0.0529536	V	39	11	11	70	26	Female	NonSocial	2
0.227756	0.035597	0.227756	0.035597	V	41	11	11	70	26	Female	NonSocial	2
0.207889	0.0660885	0.207889	0.0660885	V	43	11	11	70	26	Female	NonSocial	2
0.200803	0.0577465	0.200803	0.0577465	V	45	11	11	70	26	Female	NonSocial	2
0.24363	0.0370944	0.24363	0.0370944	V	47	11	11	70	26	Female	NonSocial	2
0.271554	0.155513	0.308959	0.0432066	A	49	11	11	70	26	Female	NonSocial	2
0.271356	0.138579	0.301578	0.0386702	A	51	11	11	70	26	Female	NonSocial	2
0.280526	0.0506769	0.280526	0.0506769	A	53	11	11	70	26	Female	NonSocial	2
0.283143	0.040734	0.283143	0.040734	A	55	11	11	70	26	Female	NonSocial	2
0.26255	0.179747	0.315625	0.0289067	A	57	11	11	70	26	Female	NonSocial	2
0.288833	0.0392255	0.288833	0.0392255	A	59	11	11	70	26	Female	NonSocial	2
0.359833	0.217624	0.4155	0.0520741	A	61	11	11	70	26	Female	NonSocial	2
0.394125	0.0379488	0.394125	0.0379488	A	63	11	11	70	26	Female	NonSocial	2
0.377441	0.219545	0.431559	0.0556069	A	65	11	11	70	26	Female	NonSocial	2
0.404814	0.0533963	0.404814	0.0533963	A	67	11	11	70	26	Female	NonSocial	2
0.411129	0.0492962	0.411129	0.0492962	A	69	11	11	70	26	Female	NonSocial	2
0.386289	0.0373956	0.386289	0.0373956	A	71	11	11	70	26	Female	NonSocial	2
0.207409	0.0358745	0.207409	0.0358745	C	1	12	9	55	27	Male	NonSocial	2
0.298595	0.0742258	0.304234	0.044892	C	3	12	9	55	27	Male	NonSocial	2
0.312841	0.0360658	0.312841	0.0360658	C	5	12	9	55	27	Male	NonSocial	2
0.288667	0.0355871	0.288667	0.0355871	C	7	12	9	55	27	Male	NonSocial	2
0.236645	0.0642034	0.236645	0.0642034	C	9	12	9	55	27	Male	NonSocial	2
0.257535	0.0518855	0.257535	0.0518855	C	11	12	9	55	27	Male	NonSocial	2
0.318991	0.131807	0.340811	0.0507576	C	13	12	9	55	27	Male	NonSocial	2
0.365656	0.156249	0.393906	0.0475803	C	15	12	9	55	27	Male	NonSocial	2
0.297833	0.179434	0.341798	0.0575772	C	17	12	9	55	27	Male	NonSocial	2
0.31302	0.134303	0.337784	0.0378393	C	19	12	9	55	27	Male	NonSocial	2
0.374429	0.0435327	0.374429	0.0435327	C	21	12	9	55	27	Male	NonSocial	2
0.339448	0.0515668	0.339448	0.0515668	C	23	12	9	55	27	Male	NonSocial	2
0.206587	0.0471465	0.206587	0.0471465	V	25	12	9	55	27	Male	NonSocial	2
0.232	0.0552657	0.232	0.0552657	V	27	12	9	55	27	Male	NonSocial	2
0.19921	0.0614512	0.202254	0.0502718	V	29	12	9	55	27	Male	NonSocial	2
0.238902	0.0966315	0.250431	0.0596268	V	31	12	9	55	27	Male	NonSocial	2
0.228754	0.0916264	0.228754	0.0916264	V	33	12	9	55	27	Male	NonSocial	2
0.172884	0.078395	0.177551	0.0668885	V	35	12	9	55	27	Male	NonSocial	2
0.235	0.296621	0.366056	0.0834361	V	37	12	9	55	27	Male	NonSocial	2
0.368075	0.217774	0.42343	0.0463814	V	39	12	9	55	27	Male	NonSocial	2
0.147935	0.34922	0.370935	0.0542265	V	41	12	9	55	27	Male	NonSocial	2
0.253147	0.25202	0.347892	0.0695916	V	43	12	9	55	27	Male	NonSocial	2
0.205375	0.322485	0.372708	0.0643717	V	45	12	9	55	27	Male	NonSocial	2
0.354708	0.0581448	0.354708	0.0581448	V	47	12	9	55	27	Male	NonSocial	2
0.266371	0.197561	0.313403	0.104179	A	49	12	9	55	27	Male	NonSocial	2
0.1826	0.15721	0.205857	0.124157	A	51	12	9	55	27	Male	NonSocial	2
0.226531	0.0872519	0.226531	0.0872519	A	53	12	9	55	27	Male	NonSocial	2
0.0885	0.124241	0.131562	0.0751905	A	55	12	9	55	27	Male	NonSocial	2
0.185561	0.0945608	0.185561	0.0945608	A	57	12	9	55	27	Male	NonSocial	2
0.157528	0.0715651	0.157528	0.0715651	A	59	12	9	55	27	Male	NonSocial	2
0.123846	0.0809085	0.123846	0.0809085	A	61	12	9	55	27	Male	NonSocial	2
-0.100645	0.127807	0.129226	0.0977029	A	63	12	9	55	27	Male	NonSocial	2
0.0142564	0.129429	0.0949231	0.0878241	A	65	12	9	55	27	Male	NonSocial	2
-0.0542632	0.112811	0.0940789	0.081611	A	67	12	9	55	27	Male	NonSocial	2
-0.0863548	0.117076	0.112161	0.0917221	A	69	12	9	55	27	Male	NonSocial	2
-0.0456154	0.179311	0.135154	0.124663	A	71	12	9	55	27	Male	NonSocial	2
0.351029	0.253406	0.429069	0.0386231	V	1	14	13	83	24	Male	NonSocial	1
-0.25169	0.339623	0.415161	0.0493922	V	3	14	13	83	24	Male	NonSocial	1
-0.272701	0.326044	0.419092	0.0376282	V	5	14	13	83	24	Male	NonSocial	1
0.178804	0.389222	0.421863	0.0327436	V	7	14	13	83	24	Male	NonSocial	1
-0.035092	0.355762	0.338011	0.0975181	V	9	14	13	83	24	Male	NonSocial	1
0.1915	0.376355	0.414127	0.0522335	V	11	14	13	83	24	Male	NonSocial	1
0.224158	0.0639169	0.224158	0.0639169	V	13	14	13	83	24	Male	NonSocial	1
0.121078	0.0943937	0.137775	0.0669703	V	15	14	13	83	24	Male	NonSocial	1
0.16323	0.0632522	0.16323	0.0632522	V	17	14	13	83	24	Male	NonSocial	1
0.2081	0.0789287	0.211417	0.0693012	V	19	14	13	83	24	Male	NonSocial	1
0.280583	0.0737146	0.280583	0.0737146	V	21	14	13	83	24	Male	NonSocial	1
0.226775	0.0439998	0.226775	0.0439998	V	23	14	13	83	24	Male	NonSocial	1
0.162588	0.040253	0.162588	0.040253	C	25	14	13	83	24	Male	NonSocial	1
0.216441	0.163554	0.264207	0.056157	C	27	14	13	83	24	Male	NonSocial	1
0.121319	0.0545514	0.122275	0.052271	C	29	14	13	83	24	Male	NonSocial	1
0.0629905	0.138564	0.126	0.0833156	C	31	14	13	83	24	Male	NonSocial	1
0.183889	0.112049	0.202302	0.0725998	C	33	14	13	83	24	Male	NonSocial	1
0.0973333	0.157243	0.160114	0.0903251	C	35	14	13	83	24	Male	NonSocial	1
0.0202414	0.403605	0.392195	0.0633316	C	37	14	13	83	24	Male	NonSocial	1
0.107244	0.402077	0.400467	0.0875218	C	39	14	13	83	24	Male	NonSocial	1
0.332225	0.048513	0.332225	0.048513	C	41	14	13	83	24	Male	NonSocial	1
0.192971	0.294852	0.340382	0.0770248	C	43	14	13	83	24	Male	NonSocial	1
-0.0193704	0.428078	0.41821	0.0448782	C	45	14	13	83	24	Male	NonSocial	1
0.224167	0.346153	0.406796	0.0360187	C	47	14	13	83	24	Male	NonSocial	1
0.225776	0.0432833	0.225776	0.0432833	V	1	18	9	77	20	Male	NonSocial	1
-0.0502837	0.326529	0.323716	0.0462009	V	3	18	9	77	20	Male	NonSocial	1
-0.0149744	0.347899	0.342167	0.0434556	V	5	18	9	77	20	Male	NonSocial	1
0.0571631	0.325016	0.322752	0.050405	V	7	18	9	77	20	Male	NonSocial	1
0.0350424	0.320477	0.315794	0.04882	V	9	18	9	77	20	Male	NonSocial	1
0.10219	0.324134	0.333065	0.0506314	V	11	18	9	77	20	Male	NonSocial	1
0.0393556	0.407787	0.402407	0.0475672	V	13	18	9	77	20	Male	NonSocial	1
-0.337197	0.130439	0.356697	0.0562909	V	15	18	9	77	20	Male	NonSocial	1
-0.356507	0.0946974	0.361729	0.0716729	V	17	18	9	77	20	Male	NonSocial	1
-0.323135	0.181655	0.363754	0.0664627	V	19	18	9	77	20	Male	NonSocial	1
-0.168123	0.377857	0.405891	0.0571047	V	21	18	9	77	20	Male	NonSocial	1
0.19522	0.279451	0.330311	0.0738054	V	23	18	9	77	20	Male	NonSocial	1
0.0867041	0.321372	0.328214	0.0313907	A	25	18	9	77	20	Male	NonSocial	1
0.0861961	0.304785	0.311412	0.0394381	A	27	18	9	77	20	Male	NonSocial	1
-0.11899	0.290918	0.307167	0.0532634	A	29	18	9	77	20	Male	NonSocial	1
-0.172385	0.293847	0.332788	0.0610363	A	31	18	9	77	20	Male	NonSocial	1
-0.0253113	0.340142	0.318462	0.113935	A	33	18	9	77	20	Male	NonSocial	1
-0.18598	0.22068	0.271204	0.0944704	A	35	18	9	77	20	Male	NonSocial	1
-0.352851	0.100237	0.352851	0.100237	A	37	18	9	77	20	Male	NonSocial	1
-0.22719	0.330582	0.39281	0.0640028	A	39	18	9	77	20	Male	NonSocial	1
-0.194721	0.358365	0.399651	0.0609988	A	41	18	9	77	20	Male	NonSocial	1
-0.34359	0.232724	0.407897	0.0675444	A	43	18	9	77	20	Male	NonSocial	1
-0.330989	0.215404	0.387056	0.0722884	A	45	18	9	77	20	Male	NonSocial	1
-0.255286	0.295459	0.379905	0.0787958	A	47	18	9	77	20	Male	NonSocial	1
-0.109254	0.427752	0.434587	0.041554	C	49	18	9	77	20	Male	NonSocial	1
-0.125317	0.404713	0.415367	0.0542801	C	51	18	9	77	20	Male	NonSocial	1
-0.0750342	0.418902	0.417752	0.0463463	C	53	18	9	77	20	Male	NonSocial	1
-0.102621	0.405421	0.412015	0.0379239	C	55	18	9	77	20	Male	NonSocial	1
-0.169915	0.354283	0.382581	0.0722597	C	57	18	9	77	20	Male	NonSocial	1
-0.304078	0.226149	0.374986	0.0441095	C	59	18	9	77	20	Male	NonSocial	1
-0.0460192	0.329314	0.327827	0.0320854	C	61	18	9	77	20	Male	NonSocial	1
0.118844	0.267777	0.289091	0.0334073	C	63	18	9	77	20	Male	NonSocial	1
0.130583	0.307847	0.329224	0.0405277	C	65	18	9	77	20	Male	NonSocial	1
0.269228	0.160394	0.309784	0.0424377	C	67	18	9	77	20	Male	NonSocial	1
-0.0909881	0.328372	0.33581	0.0379384	C	69	18	9	77	20	Male	NonSocial	1
0.07585	0.320646	0.325417	0.0312064	C	71	18	9	77	20	Male	NonSocial	1
0.4209	0.0487291	0.4209	0.0487291	A	1	19	7	61	20	Female	NonSocial	2
0.368759	0.162216	0.399586	0.0422133	A	3	19	7	61	20	Female	NonSocial	2
0.365692	0.175341	0.4005	0.0548482	A	5	19	7	61	20	Female	NonSocial	2
0.294565	0.253312	0.382726	0.049658	A	7	19	7	61	20	Female	NonSocial	2
0.42746	0.0311508	0.42746	0.0311508	A	9	19	7	61	20	Female	NonSocial	2
0.332741	0.272911	0.412983	0.111827	A	11	19	7	61	20	Female	NonSocial	2
0.230242	0.221362	0.313939	0.0450721	A	13	19	7	61	20	Female	NonSocial	2
0.257133	0.185705	0.313	0.0391989	A	15	19	7	61	20	Female	NonSocial	2
0.3251	0.0274215	0.3251	0.0274215	A	17	19	7	61	20	Female	NonSocial	2
0.28548	0.148451	0.3186	0.0345989	A	19	19	7	61	20	Female	NonSocial	2
0.2941	0.155462	0.3299	0.025565	A	21	19	7	61	20	Female	NonSocial	2
0.312293	0.131302	0.337155	0.0227349	A	23	19	7	61	20	Female	NonSocial	2
0.162162	0.263955	0.304559	0.036972	V	25	19	7	61	20	Female	NonSocial	2
0.159783	0.209604	0.255717	0.0552393	V	27	19	7	61	20	Female	NonSocial	2
0.218399	0.201983	0.292601	0.0451322	V	29	19	7	61	20	Female	NonSocial	2
-0.0185496	0.332241	0.320532	0.0717181	V	31	19	7	61	20	Female	NonSocial	2
0.174058	0.261621	0.309142	0.0387274	V	33	19	7	61	20	Female	NonSocial	2
0.0675139	0.273191	0.275639	0.0411715	V	35	19	7	61	20	Female	NonSocial	2
-0.0746754	0.387083	0.386342	0.0476024	V	37	19	7	61	20	Female	NonSocial	2
0.345094	0.206496	0.395698	0.0628039	V	39	19	7	61	20	Female	NonSocial	2
-0.128396	0.378465	0.389784	0.0634606	V	41	19	7	61	20	Female	NonSocial	2
0.0765556	0.356891	0.348089	0.0899443	V	43	19	7	61	20	Female	NonSocial	2
0.153135	0.399028	0.419302	0.0440962	V	45	19	7	61	20	Female	NonSocial	2
0.0992018	0.403549	0.408886	0.0353892	V	47	19	7	61	20	Female	NonSocial	2
0.362147	0.180987	0.400029	0.0548494	C	49	19	7	61	20	Female	NonSocial	2
0.272263	0.309627	0.407649	0.0364774	C	51	19	7	61	20	Female	NonSocial	2
0.40381	0.040534	0.40381	0.040534	C	53	19	7	61	20	Female	NonSocial	2
0.326243	0.179918	0.369595	0.0369751	C	55	19	7	61	20	Female	NonSocial	2
0.369101	0.140627	0.392838	0.033532	C	57	19	7	61	20	Female	NonSocial	2
0.375444	0.0796088	0.376796	0.0727433	C	59	19	7	61	20	Female	NonSocial	2
0.287593	0.0544483	0.287593	0.0544483	C	61	19	7	61	20	Female	NonSocial	2
0.251776	0.035562	0.251776	0.035562	C	63	19	7	61	20	Female	NonSocial	2
0.304857	0.0422407	0.304857	0.0422407	C	65	19	7	61	20	Female	NonSocial	2
0.256705	0.0464125	0.256705	0.0464125	C	67	19	7	61	20	Female	NonSocial	2
0.285855	0.0331811	0.285855	0.0331811	C	69	19	7	61	20	Female	NonSocial	2
0.277992	0.0450414	0.277992	0.0450414	C	71	19	7	61	20	Female	NonSocial	2
0.391294	0.028764	0.391294	0.028764	C	1	22	13	73	29	Male	NonSocial	1
0.357	0.256177	0.436667	0.0315052	C	3	22	13	73	29	Male	NonSocial	1
0.273122	0.314665	0.411268	0.0458741	C	5	22	13	73	29	Male	NonSocial	1
0.240454	0.30469	0.383532	0.0402033	C	7	22	13	73	29	Male	NonSocial	1
0.229096	0.331491	0.398459	0.0344345	C	9	22	13	73	29	Male	NonSocial	1
0.241489	0.368686	0.43566	0.039861	C	11	22	13	73	29	Male	NonSocial	1
0.311583	0.0302298	0.311583	0.0302298	C	13	22	13	73	29	Male	NonSocial	1
0.269937	0.0248315	0.269937	0.0248315	C	15	22	13	73	29	Male	NonSocial	1
0.27731	0.043517	0.27731	0.043517	C	17	22	13	73	29	Male	NonSocial	1
0.289105	0.0428967	0.289105	0.0428967	C	19	22	13	73	29	Male	NonSocial	1
0.270388	0.0737287	0.277115	0.0410428	C	21	22	13	73	29	Male	NonSocial	1
0.255232	0.115288	0.277077	0.0380992	C	23	22	13	73	29	Male	NonSocial	1
0.393779	0.243637	0.459988	0.0385427	A	25	22	13	73	29	Male	NonSocial	1
0.294078	0.318329	0.4297	0.0306969	A	27	22	13	73	29	Male	NonSocial	1
0.1388	0.422859	0.43835	0.0386155	A	29	22	13	73	29	Male	NonSocial	1
0.0378514	0.461358	0.4555	0.0328667	A	31	22	13	73	29	Male	NonSocial	1
0.207929	0.377844	0.426738	0.0225303	A	33	22	13	73	29	Male	NonSocial	1
0.1645	0.396922	0.4245	0.0219171	A	35	22	13	73	29	Male	NonSocial	1
0.305021	0.170061	0.347354	0.0267554	A	37	22	13	73	29	Male	NonSocial	1
0.100288	0.304567	0.316788	0.0263292	A	39	22	13	73	29	Male	NonSocial	1
0.147404	0.290828	0.322481	0.0264986	A	41	22	13	73	29	Male	NonSocial	1
0.02954	0.253868	0.2167	0.131992	A	43	22	13	73	29	Male	NonSocial	1
0.222391	0.255766	0.335217	0.0332483	A	45	22	13	73	29	Male	NonSocial	1
0.18134	0.282864	0.33292	0.0216692	A	47	22	13	73	29	Male	NonSocial	1
0.280952	0.0347985	0.280952	0.0347985	V	49	22	13	73	29	Male	NonSocial	1
0.249185	0.0797293	0.258123	0.0416742	V	51	22	13	73	29	Male	NonSocial	1
0.254441	0.0357096	0.254441	0.0357096	V	53	22	13	73	29	Male	NonSocial	1
0.260547	0.183909	0.313956	0.0504873	V	55	22	13	73	29	Male	NonSocial	1
0.235409	0.152369	0.275473	0.0491168	V	57	22	13	73	29	Male	NonSocial	1
0.282444	0.032001	0.282444	0.032001	V	59	22	13	73	29	Male	NonSocial	1
0.150579	0.389427	0.411548	0.037121	V	61	22	13	73	29	Male	NonSocial	1
0.252261	0.327033	0.407609	0.0465127	V	63	22	13	73	29	Male	NonSocial	1
0.251864	0.327258	0.409061	0.0280433	V	65	22	13	73	29	Male	NonSocial	1
0.377876	0.0401183	0.377876	0.0401183	V	67	22	13	73	29	Male	NonSocial	1
0.150792	0.335506	0.360194	0.057324	V	69	22	13	73	29	Male	NonSocial	1
0.264951	0.328222	0.41726	0.034998	V	71	22	13	73	29	Male	NonSocial	1
0.348788	0.0489867	0.348788	0.0489867	C	1	23	22	92	26	Female	NonSocial	2
0.393222	0.0330055	0.393222	0.0330055	C	3	23	22	92	26	Female	NonSocial	2
0.320038	0.209925	0.371731	0.0829401	C	5	23	22	92	26	Female	NonSocial	2
0.353346	0.153673	0.38216	0.0400854	C	7	23	22	92	26	Female	NonSocial	2
0.344778	0.059681	0.344778	0.059681	C	9	23	22	92	26	Female	NonSocial	2
0.312833	0.0532155	0.312833	0.0532155	C	11	23	22	92	26	Female	NonSocial	2
0.204698	0.152754	0.248744	0.0537177	C	13	23	22	92	26	Female	NonSocial	2
0.207188	0.204968	0.286846	0.040279	C	15	23	22	92	26	Female	NonSocial	2
-0.00756349	0.330986	0.322738	0.0539454	C	17	23	22	92	26	Female	NonSocial	2
0.181381	0.289176	0.332638	0.0598903	C	19	23	22	92	26	Female	NonSocial	2
-0.0518815	0.277391	0.272044	0.0633115	C	21	23	22	92	26	Female	NonSocial	2
0.0966667	0.269531	0.265383	0.099984	C	23	23	22	92	26	Female	NonSocial	2
0.0145556	0.445379	0.436111	0.032777	A	49	23	22	92	26	Female	NonSocial	2
0.0783929	0.441787	0.431429	0.0923263	A	51	23	22	92	26	Female	NonSocial	2
0.231933	0.386007	0.443567	0.0333673	A	53	23	22	92	26	Female	NonSocial	2
-0.0285143	0.444251	0.434914	0.0590102	A	55	23	22	92	26	Female	NonSocial	2
0.2712	0.313987	0.410133	0.0257652	A	57	23	22	92	26	Female	NonSocial	2
0.319219	0.244648	0.3975	0.0440117	A	59	23	22	92	26	Female	NonSocial	2
0.326134	0.0219086	0.326134	0.0219086	A	61	23	22	92	26	Female	NonSocial	2
0.292205	0.0361074	0.292205	0.0361074	A	63	23	22	92	26	Female	NonSocial	2
0.320943	0.0393707	0.320943	0.0393707	A	65	23	22	92	26	Female	NonSocial	2
0.256541	0.187534	0.310541	0.0607959	A	67	23	22	92	26	Female	NonSocial	2
0.186634	0.278492	0.326195	0.064789	A	69	23	22	92	26	Female	NonSocial	2
0.227305	0.234016	0.322866	0.0295709	A	71	23	22	92	26	Female	NonSocial	2
0.275548	0.165963	0.313504	0.0683943	C	1	24	8	67	16	Male	NonSocial	2
0.337783	0.0614156	0.337783	0.0614156	C	3	24	8	67	16	Male	NonSocial	2
0.245029	0.235401	0.323087	0.100409	C	5	24	8	67	16	Male	NonSocial	2
0.328591	0.0954628	0.335939	0.0641584	C	7	24	8	67	16	Male	NonSocial	2
0.263646	0.0924435	0.272122	0.0625293	C	9	24	8	67	16	Male	NonSocial	2
0.280444	0.260993	0.368427	0.0975992	C	11	24	8	67	16	Male	NonSocial	2
0.203056	0.0418382	0.203056	0.0418382	C	13	24	8	67	16	Male	NonSocial	2
0.204387	0.0698882	0.204387	0.0698882	C	15	24	8	67	16	Male	NonSocial	2
0.230021	0.0803316	0.239043	0.0461478	C	17	24	8	67	16	Male	NonSocial	2
0.179044	0.0925454	0.193744	0.0546971	C	19	24	8	67	16	Male	NonSocial	2
0.248141	0.085991	0.258077	0.0476036	C	21	24	8	67	16	Male	NonSocial	2
0.19149	0.0408263	0.19149	0.0408263	C	23	24	8	67	16	Male	NonSocial	2
0.235396	0.0531931	0.235396	0.0531931	V	25	24	8	67	16	Male	NonSocial	2
0.202844	0.0901636	0.202844	0.0901636	V	27	24	8	67	16	Male	NonSocial	2
0.22517	0.0985781	0.232933	0.077978	V	29	24	8	67	16	Male	NonSocial	2
0.232493	0.0634464	0.232493	0.0634464	V	31	24	8	67	16	Male	NonSocial	2
0.14938	0.114054	0.167513	0.0845268	V	33	24	8	67	16	Male	NonSocial	2
0.207297	0.108228	0.208558	0.105722	V	35	24	8	67	16	Male	NonSocial	2
7.78e-05	0.0780962	0.0604778	0.0487799	V	37	24	8	67	16	Male	NonSocial	2
0.060092	0.0528889	0.0653218	0.0461501	V	39	24	8	67	16	Male	NonSocial	2
0.0250722	0.0727125	0.0628944	0.0436306	V	41	24	8	67	16	Male	NonSocial	2
0.0580128	0.0729293	0.0794872	0.0480423	V	43	24	8	67	16	Male	NonSocial	2
0.0573103	0.0731807	0.0787241	0.0489009	V	45	24	8	67	16	Male	NonSocial	2
0.0848182	0.0787315	0.0935091	0.0679715	V	47	24	8	67	16	Male	NonSocial	2
0.210463	0.044758	0.210463	0.044758	A	49	24	8	67	16	Male	NonSocial	2
0.183966	0.101071	0.204172	0.0472716	A	51	24	8	67	16	Male	NonSocial	2
0.186933	0.0485885	0.187533	0.0461774	A	53	24	8	67	16	Male	NonSocial	2
0.168044	0.0591738	0.16857	0.0576299	A	55	24	8	67	16	Male	NonSocial	2
0.193081	0.0714727	0.193081	0.0714727	A	57	24	8	67	16	Male	NonSocial	2
0.270074	0.0447983	0.270074	0.0447983	A	59	24	8	67	16	Male	NonSocial	2
0.216721	0.055915	0.216721	0.055915	A	61	24	8	67	16	Male	NonSocial	2
0.285911	0.123575	0.296311	0.0952783	A	63	24	8	67	16	Male	NonSocial	2
0.382733	0.083438	0.382733	0.083438	A	65	24	8	67	16	Male	NonSocial	2
0.249542	0.0972888	0.252042	0.090468	A	67	24	8	67	16	Male	NonSocial	2
0.291511	0.241801	0.369289	0.0768365	A	69	24	8	67	16	Male	NonSocial	2
0.307348	0.171974	0.339261	0.0920928	A	71	24	8	67	16	Male	NonSocial	2
0.222975	0.356588	0.415225	0.0362608	A	1	26	16	70	27	Male	NonSocial	1
0.22485	0.352672	0.412225	0.0440966	A	3	26	16	70	27	Male	NonSocial	1
0.291925	0.350334	0.449625	0.052846	A	5	26	16	70	27	Male	NonSocial	1
0.164946	0.443	0.465324	0.0408725	A	7	26	16	70	27	Male	NonSocial	1
0.2245	0.392076	0.441342	0.0737466	A	9	26	16	70	27	Male	NonSocial	1
0.14985	0.432772	0.4487	0.0618713	A	11	26	16	70	27	Male	NonSocial	1
0.153348	0.289323	0.318957	0.061255	A	13	26	16	70	27	Male	NonSocial	1
0.272962	0.206737	0.339615	0.0333009	A	15	26	16	70	27	Male	NonSocial	1
0.257104	0.210907	0.329646	0.0318156	A	17	26	16	70	27	Male	NonSocial	1
0.293864	0.120845	0.315525	0.03429	A	19	26	16	70	27	Male	NonSocial	1
0.307618	0.028603	0.307618	0.028603	A	21	26	16	70	27	Male	NonSocial	1
0.318246	0.0944318	0.330456	0.0292392	A	23	26	16	70	27	Male	NonSocial	1
0.277282	0.0350352	0.277282	0.0350352	C	25	26	16	70	27	Male	NonSocial	1
0.208036	0.139343	0.243786	0.0548402	C	27	26	16	70	27	Male	NonSocial	1
0.253877	0.0751563	0.259807	0.0504779	C	29	26	16	70	27	Male	NonSocial	1
0.266929	0.0400444	0.266929	0.0400444	C	31	26	16	70	27	Male	NonSocial	1
0.249089	0.0391739	0.249089	0.0391739	C	33	26	16	70	27	Male	NonSocial	1
0.24017	0.0369403	0.24017	0.0369403	C	35	26	16	70	27	Male	NonSocial	1
0.393404	0.0908373	0.400071	0.0533533	C	37	26	16	70	27	Male	NonSocial	1
0.361271	0.123645	0.378826	0.0449305	C	39	26	16	70	27	Male	NonSocial	1
0.377156	0.0871023	0.381807	0.0630555	C	41	26	16	70	27	Male	NonSocial	1
0.404762	0.0379551	0.404762	0.0379551	C	43	26	16	70	27	Male	NonSocial	1
0.337292	0.112937	0.353694	0.0343447	C	45	26	16	70	27	Male	NonSocial	1
0.331181	0.15422	0.359806	0.0598621	C	47	26	16	70	27	Male	NonSocial	1
0.350563	0.119593	0.363389	0.0701602	V	49	26	16	70	27	Male	NonSocial	1
0.254797	0.247267	0.348072	0.0604869	V	51	26	16	70	27	Male	NonSocial	1
0.313244	0.115108	0.330296	0.0450221	V	53	26	16	70	27	Male	NonSocial	1
0.343814	0.0318908	0.343814	0.0318908	V	55	26	16	70	27	Male	NonSocial	1
0.347078	0.0529835	0.347078	0.0529835	V	57	26	16	70	27	Male	NonSocial	1
0.318941	0.1347	0.338333	0.0714706	V	59	26	16	70	27	Male	NonSocial	1
0.202731	0.0451475	0.202731	0.0451475	V	61	26	16	70	27	Male	NonSocial	1
0.152988	0.040841	0.152988	0.040841	V	63	26	16	70	27	Male	NonSocial	1
0.200433	0.0458743	0.200433	0.0458743	V	65	26	16	70	27	Male	NonSocial	1
0.241708	0.0434666	0.241708	0.0434666	V	67	26	16	70	27	Male	NonSocial	1
0.222196	0.0407868	0.222196	0.0407868	V	69	26	16	70	27	Male	NonSocial	1
0.223236	0.075107	0.23177	0.0410663	V	71	26	16	70	27	Male	NonSocial	1
-0.169412	0.407912	0.429529	0.0293281	A	25	27	25	93	27	Female	NonSocial	2
-0.433	0.000707107	0.433	0.000707107	A	27	27	25	93	27	Female	NonSocial	2
-0.0712826	0.439911	0.434761	0.0350016	A	29	27	25	93	27	Female	NonSocial	2
-0.14375	0.399315	0.406917	0.0368892	A	31	27	25	93	27	Female	NonSocial	2
-0.134667	0.439345	0.422667	0.0202452	A	33	27	25	93	27	Female	NonSocial	2
0.0689	0.43753	0.434633	0.0303798	A	35	27	25	93	27	Female	NonSocial	2
0.0817647	0.315117	0.319529	0.0315251	A	37	27	25	93	27	Female	NonSocial	2
0.154289	0.237771	0.279622	0.0302574	A	39	27	25	93	27	Female	NonSocial	2
0.0295426	0.284416	0.272649	0.076361	A	41	27	25	93	27	Female	NonSocial	2
0.00872727	0.345434	0.338606	0.0341522	A	43	27	25	93	27	Female	NonSocial	2
0.00135	0.284117	0.271525	0.0714726	A	45	27	25	93	27	Female	NonSocial	2
-0.109515	0.293616	0.306182	0.0436123	A	47	27	25	93	27	Female	NonSocial	2
0.254046	0.363308	0.437195	0.029505	C	49	27	25	93	27	Female	NonSocial	2
0.235926	0.329053	0.397481	0.0448265	C	51	27	25	93	27	Female	NonSocial	2
0.0295556	0.440533	0.427667	0.0365642	C	53	27	25	93	27	Female	NonSocial	2
0.321054	0.266351	0.412856	0.0411947	C	55	27	25	93	27	Female	NonSocial	2
0.273889	0.30067	0.401788	0.0358254	C	57	27	25	93	27	Female	NonSocial	2
0.344231	0.147139	0.367565	0.0675773	C	59	27	25	93	27	Female	NonSocial	2
0.27241	0.0230971	0.27241	0.0230971	C	61	27	25	93	27	Female	NonSocial	2
0.23165	0.19246	0.298138	0.0305929	C	63	27	25	93	27	Female	NonSocial	2
0.320875	0.0260633	0.320875	0.0260633	C	65	27	25	93	27	Female	NonSocial	2
0.274563	0.0338975	0.274563	0.0338975	C	67	27	25	93	27	Female	NonSocial	2
0.303567	0.112446	0.32145	0.0343537	C	69	27	25	93	27	Female	NonSocial	2
0.278376	0.0329429	0.278376	0.0329429	C	71	27	25	93	27	Female	NonSocial	2
0.260762	0.201409	0.312517	0.101378	V	1	28	18	77	32	Male	NonSocial	2
-0.150706	0.383958	0.39869	0.0886513	V	3	28	18	77	32	Male	NonSocial	2
0.161401	0.278246	0.310925	0.0729746	V	5	28	18	77	32	Male	NonSocial	2
0.204397	0.27234	0.31034	0.135833	V	7	28	18	77	32	Male	NonSocial	2
-0.129248	0.394827	0.403388	0.0799713	V	9	28	18	77	32	Male	NonSocial	2
0.0503333	0.333528	0.314185	0.113474	V	11	28	18	77	32	Male	NonSocial	2
0.139053	0.258001	0.285591	0.0568047	V	13	28	18	77	32	Male	NonSocial	2
0.00772131	0.299536	0.284377	0.0869738	V	15	28	18	77	32	Male	NonSocial	2
-0.193055	0.233375	0.286594	0.0936332	V	17	28	18	77	32	Male	NonSocial	2
-0.143392	0.26955	0.294791	0.0706387	V	19	28	18	77	32	Male	NonSocial	2
-0.108328	0.276135	0.284565	0.0762503	V	21	28	18	77	32	Male	NonSocial	2
-0.148563	0.254001	0.282268	0.0771509	V	23	28	18	77	32	Male	NonSocial	2
0.330862	0.226713	0.398777	0.0277149	A	25	28	18	77	32	Male	NonSocial	2
0.281432	0.301167	0.372068	0.173474	A	27	28	18	77	32	Male	NonSocial	2
0.224133	0.273636	0.309422	0.168333	A	29	28	18	77	32	Male	NonSocial	2
0.198217	0.330181	0.354826	0.143121	A	31	28	18	77	32	Male	NonSocial	2
0.380159	0.165065	0.402545	0.0965242	A	33	28	18	77	32	Male	NonSocial	2
0.399186	0.11729	0.407651	0.0822458	A	35	28	18	77	32	Male	NonSocial	2
0.300481	0.114655	0.318058	0.0453943	A	37	28	18	77	32	Male	NonSocial	2
0.267552	0.118087	0.289034	0.0421639	A	39	28	18	77	32	Male	NonSocial	2
0.0579184	0.334544	0.329959	0.0648276	A	41	28	18	77	32	Male	NonSocial	2
0.275179	0.174092	0.315946	0.0759677	A	43	28	18	77	32	Male	NonSocial	2
0.273	0.154201	0.308811	0.0504175	A	45	28	18	77	32	Male	NonSocial	2
0.170056	0.261652	0.300907	0.0753158	A	47	28	18	77	32	Male	NonSocial	2
-0.0896512	0.39553	0.383636	0.118288	C	49	28	18	77	32	Male	NonSocial	2
0.0290379	0.419592	0.405402	0.0935291	C	51	28	18	77	32	Male	NonSocial	2
0.245783	0.336243	0.405628	0.0803447	C	53	28	18	77	32	Male	NonSocial	2
0.163481	0.381068	0.401093	0.0887077	C	55	28	18	77	32	Male	NonSocial	2
0.113424	0.370673	0.373271	0.0907843	C	57	28	18	77	32	Male	NonSocial	2
0.202514	0.346462	0.395703	0.0435772	C	59	28	18	77	32	Male	NonSocial	2
0.265922	0.107835	0.282844	0.0467406	C	61	28	18	77	32	Male	NonSocial	2
0.288236	0.13969	0.314915	0.0558922	C	63	28	18	77	32	Male	NonSocial	2
0.320012	0.0370342	0.320012	0.0370342	C	65	28	18	77	32	Male	NonSocial	2
0.267975	0.0889524	0.28021	0.0328509	C	67	28	18	77	32	Male	NonSocial	2
0.213395	0.235559	0.310593	0.0606582	C	69	28	18	77	32	Male	NonSocial	2
0.263708	0.177332	0.313315	0.0479758	C	71	28	18	77	32	Male	NonSocial	2
0.327556	0.161966	0.352524	0.0940134	C	1	30	9	59	25	Male	NonSocial	1
0.229473	0.332416	0.399633	0.035594	C	3	30	9	59	25	Male	NonSocial	1
0.255902	0.32927	0.411268	0.0466026	C	5	30	9	59	25	Male	NonSocial	1
0.24802	0.297061	0.381626	0.0486701	C	7	30	9	59	25	Male	NonSocial	1
0.36227	0.239782	0.430254	0.0479821	C	9	30	9	59	25	Male	NonSocial	1
0.308687	0.249129	0.393353	0.0375906	C	11	30	9	59	25	Male	NonSocial	1
0.281384	0.033036	0.281384	0.033036	C	13	30	9	59	25	Male	NonSocial	1
0.309473	0.0321236	0.309473	0.0321236	C	15	30	9	59	25	Male	NonSocial	1
0.28703	0.0353686	0.28703	0.0353686	C	17	30	9	59	25	Male	NonSocial	1
0.260639	0.0369738	0.260639	0.0369738	C	19	30	9	59	25	Male	NonSocial	1
0.261589	0.0559061	0.262484	0.0514641	C	21	30	9	59	25	Male	NonSocial	1
0.284899	0.0400426	0.284899	0.0400426	C	23	30	9	59	25	Male	NonSocial	1
0.402659	0.0536049	0.402659	0.0536049	A	25	30	9	59	25	Male	NonSocial	1
0.37725	0.142575	0.395205	0.0783325	A	27	30	9	59	25	Male	NonSocial	1
0.409096	0.040033	0.409096	0.040033	A	29	30	9	59	25	Male	NonSocial	1
0.391208	0.0488149	0.391208	0.0488149	A	31	30	9	59	25	Male	NonSocial	1
0.421927	0.140547	0.44261	0.0377524	A	33	30	9	59	25	Male	NonSocial	1
0.360409	0.181273	0.399773	0.0473355	A	35	30	9	59	25	Male	NonSocial	1
0.284569	0.0412723	0.284569	0.0412723	A	37	30	9	59	25	Male	NonSocial	1
0.241217	0.249953	0.332292	0.0961212	A	39	30	9	59	25	Male	NonSocial	1
0.304692	0.0350325	0.304692	0.0350325	A	41	30	9	59	25	Male	NonSocial	1
0.322453	0.0411968	0.322453	0.0411968	A	43	30	9	59	25	Male	NonSocial	1
0.294762	0.0471621	0.294762	0.0471621	A	45	30	9	59	25	Male	NonSocial	1
0.217429	0.239949	0.319796	0.0378896	A	47	30	9	59	25	Male	NonSocial	1
0.166406	0.374658	0.400406	0.0691926	V	49	30	9	59	25	Male	NonSocial	1
0.152246	0.390258	0.411391	0.0546927	V	51	30	9	59	25	Male	NonSocial	1
0.237281	0.314882	0.384956	0.0719301	V	53	30	9	59	25	Male	NonSocial	1
0.0594065	0.408697	0.402382	0.068492	V	55	30	9	59	25	Male	NonSocial	1
0.218261	0.322011	0.383304	0.0469073	V	57	30	9	59	25	Male	NonSocial	1
-0.104805	0.436435	0.442333	0.0344082	V	59	30	9	59	25	Male	NonSocial	1
0.177136	0.230651	0.284222	0.053503	V	61	30	9	59	25	Male	NonSocial	1
0.243282	0.145214	0.276864	0.057605	V	63	30	9	59	25	Male	NonSocial	1
0.265871	0.05053	0.265871	0.05053	V	65	30	9	59	25	Male	NonSocial	1
0.243763	0.138118	0.273677	0.0578275	V	67	30	9	59	25	Male	NonSocial	1
0.186647	0.263952	0.317199	0.051019	V	69	30	9	59	25	Male	NonSocial	1
0.250727	0.168355	0.296994	0.050328	V	71	30	9	59	25	Male	NonSocial	1
0.354811	0.174753	0.393083	0.03534	C	1	32	15	84	24	Male	NonSocial	2
0.307386	0.243925	0.385235	0.0657703	C	3	32	15	84	24	Male	NonSocial	2
0.191598	0.3576	0.398632	0.0362668	C	5	32	15	84	24	Male	NonSocial	2
0.24708	0.366257	0.435964	0.0475495	C	7	32	15	84	24	Male	NonSocial	2
0.261512	0.310705	0.402101	0.0319328	C	9	32	15	84	24	Male	NonSocial	2
0.284768	0.26915	0.386435	0.0518309	C	11	32	15	84	24	Male	NonSocial	2
0.256601	0.0224666	0.256601	0.0224666	C	13	32	15	84	24	Male	NonSocial	2
0.290109	0.0333304	0.290109	0.0333304	C	15	32	15	84	24	Male	NonSocial	2
0.27847	0.0376946	0.27847	0.0376946	C	17	32	15	84	24	Male	NonSocial	2
0.247259	0.132749	0.276891	0.0426379	C	19	32	15	84	24	Male	NonSocial	2
0.291367	0.0656781	0.295011	0.0462641	C	21	32	15	84	24	Male	NonSocial	2
0.27676	0.138476	0.304427	0.0507671	C	23	32	15	84	24	Male	NonSocial	2
-0.20273	0.335046	0.380333	0.0803176	V	25	32	15	84	24	Male	NonSocial	2
-0.294807	0.333303	0.440526	0.0322879	V	27	32	15	84	24	Male	NonSocial	2
-0.139681	0.391628	0.410773	0.0300732	V	29	32	15	84	24	Male	NonSocial	2
-0.285851	0.298716	0.409709	0.0347511	V	31	32	15	84	24	Male	NonSocial	2
0.0761377	0.392706	0.393413	0.0439367	V	33	32	15	84	24	Male	NonSocial	2
0.0897265	0.378937	0.381436	0.050334	V	35	32	15	84	24	Male	NonSocial	2
0.266049	0.0373812	0.266049	0.0373812	V	37	32	15	84	24	Male	NonSocial	2
0.00156757	0.310718	0.298757	0.0693797	V	39	32	15	84	24	Male	NonSocial	2
-0.0395597	0.327244	0.322792	0.0498514	V	41	32	15	84	24	Male	NonSocial	2
0.104217	0.302386	0.314367	0.0348776	V	43	32	15	84	24	Male	NonSocial	2
0.00112613	0.308758	0.298369	0.0619304	V	45	32	15	84	24	Male	NonSocial	2
0.233104	0.177673	0.289396	0.0347342	V	47	32	15	84	24	Male	NonSocial	2
0.247946	0.203238	0.318339	0.0268005	A	49	32	15	84	24	Male	NonSocial	2
0.226349	0.232192	0.320953	0.0337728	A	51	32	15	84	24	Male	NonSocial	2
0.105895	0.337514	0.348988	0.0265333	A	53	32	15	84	24	Male	NonSocial	2
0.260922	0.174053	0.311314	0.0296894	A	55	32	15	84	24	Male	NonSocial	2
0.242761	0.230287	0.33163	0.0291827	A	57	32	15	84	24	Male	NonSocial	2
0.270196	0.154397	0.309176	0.0283321	A	59	32	15	84	24	Male	NonSocial	2
0.252231	0.39067	0.459974	0.0278128	A	61	32	15	84	24	Male	NonSocial	2
0.260545	0.382517	0.455636	0.0472486	A	63	32	15	84	24	Male	NonSocial	2
0.355349	0.228933	0.420512	0.0254814	A	65	32	15	84	24	Male	NonSocial	2
0.426786	0.0353196	0.426786	0.0353196	A	67	32	15	84	24	Male	NonSocial	2
0.340816	0.286477	0.441447	0.0349462	A	69	32	15	84	24	Male	NonSocial	2
0.416182	0.134706	0.436227	0.0257193	A	71	32	15	84	24	Male	NonSocial	2
0.423325	0.0732986	0.423325	0.0732986	A	1	36	10	75	20	Male	NonSocial	2
0.306436	0.271135	0.401667	0.0656231	A	3	36	10	75	20	Male	NonSocial	2
0.363767	0.273859	0.450465	0.0522108	A	5	36	10	75	20	Male	NonSocial	2
0.443375	0.0421461	0.443375	0.0421461	A	7	36	10	75	20	Male	NonSocial	2
0.360023	0.273247	0.444581	0.0707686	A	9	36	10	75	20	Male	NonSocial	2
0.37585	0.247833	0.442	0.0770261	A	11	36	10	75	20	Male	NonSocial	2
0.240364	0.18536	0.298327	0.050554	A	13	36	10	75	20	Male	NonSocial	2
0.27963	0.151344	0.316111	0.0275945	A	15	36	10	75	20	Male	NonSocial	2
0.243055	0.23275	0.331964	0.0458435	A	17	36	10	75	20	Male	NonSocial	2
0.0375435	0.346419	0.343022	0.0341802	A	19	36	10	75	20	Male	NonSocial	2
0.286203	0.125576	0.31	0.0365674	A	21	36	10	75	20	Male	NonSocial	2
0.284115	0.14287	0.315596	0.0340923	A	23	36	10	75	20	Male	NonSocial	2
0.258612	0.331258	0.415729	0.0354827	V	25	36	10	75	20	Male	NonSocial	2
0.0816279	0.406629	0.408434	0.0371319	V	27	36	10	75	20	Male	NonSocial	2
0.11907	0.38031	0.392403	0.0387866	V	29	36	10	75	20	Male	NonSocial	2
-0.20822	0.365839	0.407614	0.0904951	V	31	36	10	75	20	Male	NonSocial	2
0.160355	0.375271	0.402239	0.0414957	V	33	36	10	75	20	Male	NonSocial	2
0.269143	0.322398	0.41381	0.0522499	V	35	36	10	75	20	Male	NonSocial	2
0.00255073	0.344727	0.336855	0.0533891	V	37	36	10	75	20	Male	NonSocial	2
0.0406303	0.280935	0.277552	0.0463069	V	39	36	10	75	20	Male	NonSocial	2
-0.127006	0.278669	0.300515	0.0464018	V	41	36	10	75	20	Male	NonSocial	2
-0.0805764	0.321317	0.32591	0.0373903	V	43	36	10	75	20	Male	NonSocial	2
0.0491356	0.286252	0.285701	0.036936	V	45	36	10	75	20	Male	NonSocial	2
0.135111	0.24121	0.271617	0.0401736	V	47	36	10	75	20	Male	NonSocial	2
0.275163	0.323612	0.419618	0.04302	C	49	36	10	75	20	Male	NonSocial	2
0.3825	0.129	0.401262	0.0397171	C	51	36	10	75	20	Male	NonSocial	2
0.380682	0.138209	0.400924	0.0539651	C	53	36	10	75	20	Male	NonSocial	2
0.301701	0.278473	0.405878	0.0479409	C	55	36	10	75	20	Male	NonSocial	2
0.231922	0.29307	0.366682	0.0574576	C	57	36	10	75	20	Male	NonSocial	2
0.360688	0.121123	0.377752	0.0423814	C	59	36	10	75	20	Male	NonSocial	2
0.29	0.0380741	0.29	0.0380741	C	61	36	10	75	20	Male	NonSocial	2
0.240497	0.111292	0.261601	0.0401635	C	63	36	10	75	20	Male	NonSocial	2
0.294893	0.0378465	0.294893	0.0378465	C	65	36	10	75	20	Male	NonSocial	2
0.274152	0.0545175	0.274152	0.0545175	C	67	36	10	75	20	Male	NonSocial	2
0.240257	0.181452	0.296596	0.0462463	C	69	36	10	75	20	Male	NonSocial	2
0.263411	0.0561803	0.263411	0.0561803	C	71	36	10	75	20	Male	NonSocial	2
0.317933	0.249778	0.397533	0.0553605	C	1	39	21	82	31	Female	NonSocial	2
0.33181	0.229871	0.392635	0.0810723	C	3	39	21	82	31	Female	NonSocial	2
0.142667	0.40807	0.408	0.0646256	C	5	39	21	82	31	Female	NonSocial	2
0.36863	0.0617767	0.36863	0.0617767	C	7	39	21	82	31	Female	NonSocial	2
0.346389	0.249116	0.418611	0.0422615	C	9	39	21	82	31	Female	NonSocial	2
0.35326	0.0381233	0.35326	0.0381233	C	11	39	21	82	31	Female	NonSocial	2
0.252321	0.0393142	0.252321	0.0393142	C	13	39	21	82	31	Female	NonSocial	2
0.21775	0.0233874	0.21775	0.0233874	C	15	39	21	82	31	Female	NonSocial	2
0.275267	0.0315167	0.275267	0.0315167	C	17	39	21	82	31	Female	NonSocial	2
0.286204	0.0380241	0.286204	0.0380241	C	19	39	21	82	31	Female	NonSocial	2
0.230704	0.214108	0.305889	0.0213444	C	21	39	21	82	31	Female	NonSocial	2
0.225333	0	0.225333	0	C	23	39	21	82	31	Female	NonSocial	2
0.263967	0.172354	0.311233	0.0240044	A	25	39	21	82	31	Female	NonSocial	2
0.197	0.250504	0.309667	0.0218688	A	27	39	21	82	31	Female	NonSocial	2
0.0895	0.312759	0.298833	0.0163911	A	29	39	21	82	31	Female	NonSocial	2
0.0319286	0.379076	0.351214	0.0312661	A	31	39	21	82	31	Female	NonSocial	2
0.274711	0.109919	0.292368	0.0424042	A	33	39	21	82	31	Female	NonSocial	2
0.283567	0.12944	0.3055	0.0582153	A	35	39	21	82	31	Female	NonSocial	2
0.266269	0.381349	0.453308	0.0738593	A	37	39	21	82	31	Female	NonSocial	2
0.38197	0.149831	0.406212	0.052392	A	39	39	21	82	31	Female	NonSocial	2
0.162	0.400966	0.425125	0.0361009	A	41	39	21	82	31	Female	NonSocial	2
0.339172	0.326398	0.464621	0.0458276	A	43	39	21	82	31	Female	NonSocial	2
0.294625	0.318611	0.427906	0.0458974	A	45	39	21	82	31	Female	NonSocial	2
-0.00933333	0.438823	0.430433	0.0315244	A	47	39	21	82	31	Female	NonSocial	2
0.0294405	0.399484	0.389917	0.0531089	V	49	39	21	82	31	Female	NonSocial	2
-0.104867	0.403508	0.408844	0.0357429	V	51	39	21	82	31	Female	NonSocial	2
-0.168495	0.381023	0.407202	0.0588284	V	53	39	21	82	31	Female	NonSocial	2
0.0803796	0.407885	0.406731	0.0534626	V	55	39	21	82	31	Female	NonSocial	2
-0.0316452	0.404108	0.397559	0.0318832	V	57	39	21	82	31	Female	NonSocial	2
-0.265294	0.288919	0.384373	0.061388	V	59	39	21	82	31	Female	NonSocial	2
0.14735	0.256854	0.288033	0.0564978	V	61	39	21	82	31	Female	NonSocial	2
-0.000856061	0.303192	0.297568	0.0363338	V	63	39	21	82	31	Female	NonSocial	2
0.184829	0.256324	0.311957	0.029744	V	65	39	21	82	31	Female	NonSocial	2
-0.0947018	0.304733	0.312579	0.041556	V	67	39	21	82	31	Female	NonSocial	2
0.00214729	0.329863	0.323543	0.0405258	V	69	39	21	82	31	Female	NonSocial	2
-0.248556	0.159938	0.290156	0.0515787	V	71	39	21	82	31	Female	NonSocial	2
0.239667	0.0383994	0.239667	0.0383994	C	1	40	18	82	23	Male	NonSocial	2
0.251178	0.0805553	0.258033	0.0542131	C	3	40	18	82	23	Male	NonSocial	2
0.272582	0.121863	0.295621	0.0391615	C	5	40	18	82	23	Male	NonSocial	2
0.280684	0.0774988	0.285768	0.055463	C	7	40	18	82	23	Male	NonSocial	2
0.248972	0.120254	0.266113	0.0740239	C	9	40	18	82	23	Male	NonSocial	2
0.25456	0.0783577	0.259893	0.0578472	C	11	40	18	82	23	Male	NonSocial	2
0.119667	0.409639	0.420818	0.0353744	C	13	40	18	82	23	Male	NonSocial	2
0.267829	0.300278	0.396992	0.0474562	C	15	40	18	82	23	Male	NonSocial	2
0.267915	0.269905	0.371915	0.069713	C	17	40	18	82	23	Male	NonSocial	2
0.406762	0.0427496	0.406762	0.0427496	C	19	40	18	82	23	Male	NonSocial	2
0.369843	0.118131	0.380902	0.0740711	C	21	40	18	82	23	Male	NonSocial	2
0.3605	0.16881	0.389909	0.0769068	C	23	40	18	82	23	Male	NonSocial	2
0.304367	0.038579	0.304367	0.038579	A	25	40	18	82	23	Male	NonSocial	2
0.272394	0.139981	0.302734	0.0420203	A	27	40	18	82	23	Male	NonSocial	2
0.285125	0.138959	0.314458	0.0367116	A	29	40	18	82	23	Male	NonSocial	2
0.192679	0.24001	0.294357	0.0847534	A	31	40	18	82	23	Male	NonSocial	2
0.21002	0.264232	0.33024	0.0595225	A	33	40	18	82	23	Male	NonSocial	2
0.292363	0.0985635	0.29452	0.0917803	A	35	40	18	82	23	Male	NonSocial	2
0.134866	0.405169	0.415695	0.0753834	A	37	40	18	82	23	Male	NonSocial	2
0.0701277	0.339366	0.315447	0.136104	A	39	40	18	82	23	Male	NonSocial	2
0.0578571	0.33461	0.288857	0.172972	A	41	40	18	82	23	Male	NonSocial	2
0.0652195	0.359045	0.328829	0.149804	A	43	40	18	82	23	Male	NonSocial	2
0.254478	0.305947	0.390957	0.0596523	A	45	40	18	82	23	Male	NonSocial	2
0.136112	0.315671	0.301418	0.160671	A	47	40	18	82	23	Male	NonSocial	2
0.342791	0.0949591	0.346403	0.0804258	V	49	40	18	82	23	Male	NonSocial	2
0.361007	0.0704017	0.361007	0.0704017	V	51	40	18	82	23	Male	NonSocial	2
0.0500813	0.3869	0.36974	0.110168	V	53	40	18	82	23	Male	NonSocial	2
0.344637	0.084597	0.344637	0.084597	V	55	40	18	82	23	Male	NonSocial	2
0.168686	0.321153	0.341902	0.113702	V	57	40	18	82	23	Male	NonSocial	2
0.278607	0.286394	0.378089	0.123319	V	59	40	18	82	23	Male	NonSocial	2
0.208005	0.149513	0.247694	0.0630224	V	61	40	18	82	23	Male	NonSocial	2
0.183268	0.189535	0.251804	0.0745881	V	63	40	18	82	23	Male	NonSocial	2
0.216979	0.0494929	0.216979	0.0494929	V	65	40	18	82	23	Male	NonSocial	2
0.237899	0.0456071	0.237899	0.0456071	V	67	40	18	82	23	Male	NonSocial	2
0.21492	0.100074	0.230586	0.0539699	V	69	40	18	82	23	Male	NonSocial	2
0.275006	0.102679	0.286692	0.0620727	V	71	40	18	82	23	Male	NonSocial	2
-0.03465	0.210606	0.1757	0.118001	A	1	41	21	89	26	Female	NonSocial	1
0.0635476	0.198913	0.190881	0.0798679	A	3	41	21	89	26	Female	NonSocial	1
0.199845	0.159675	0.246034	0.0673772	A	5	41	21	89	26	Female	NonSocial	1
0.0856957	0.175121	0.176717	0.0790653	A	7	41	21	89	26	Female	NonSocial	1
0.15744	0.167764	0.20622	0.100217	A	9	41	21	89	26	Female	NonSocial	1
0.255648	0.0913457	0.262019	0.0705981	A	11	41	21	89	26	Female	NonSocial	1
0.273955	0.22613	0.346955	0.0689526	A	13	41	21	89	26	Female	NonSocial	1
0.263022	0.261663	0.366109	0.0465934	A	15	41	21	89	26	Female	NonSocial	1
0.328671	0.186421	0.364646	0.0958482	A	17	41	21	89	26	Female	NonSocial	1
0.311179	0.280012	0.41241	0.0568288	A	19	41	21	89	26	Female	NonSocial	1
0.288802	0.294095	0.405547	0.0591656	A	21	41	21	89	26	Female	NonSocial	1
0.270478	0.306275	0.402326	0.0559048	A	23	41	21	89	26	Female	NonSocial	1
0.337585	0.0766095	0.341299	0.0574013	C	25	41	21	89	26	Female	NonSocial	1
0.185444	0.338289	0.374141	0.0802995	C	27	41	21	89	26	Female	NonSocial	1
0.15927	0.346779	0.374163	0.0559704	C	29	41	21	89	26	Female	NonSocial	1
0.310194	0.166016	0.345778	0.0610168	C	31	41	21	89	26	Female	NonSocial	1
0.334174	0.15766	0.362951	0.066092	C	33	41	21	89	26	Female	NonSocial	1
0.182939	0.350609	0.386985	0.0627022	C	35	41	21	89	26	Female	NonSocial	1
0.243436	0.044883	0.243436	0.044883	C	37	41	21	89	26	Female	NonSocial	1
0.164683	0.0831287	0.16609	0.080233	C	39	41	21	89	26	Female	NonSocial	1
0.163744	0.161962	0.205679	0.102156	C	41	41	21	89	26	Female	NonSocial	1
0.187362	0.103457	0.196661	0.0840862	C	43	41	21	89	26	Female	NonSocial	1
0.188679	0.160944	0.233394	0.081734	C	45	41	21	89	26	Female	NonSocial	1
0.181827	0.0762555	0.181827	0.0762555	C	47	41	21	89	26	Female	NonSocial	1
0.118599	0.129703	0.15449	0.082566	V	49	41	21	89	26	Female	NonSocial	1
0.0804906	0.163364	0.146403	0.106983	V	51	41	21	89	26	Female	NonSocial	1
0.125811	0.151312	0.165245	0.105816	V	53	41	21	89	26	Female	NonSocial	1
0.0975229	0.156193	0.158216	0.0925434	V	55	41	21	89	26	Female	NonSocial	1
0.0474151	0.169921	0.137478	0.109092	V	57	41	21	89	26	Female	NonSocial	1
0.0447529	0.147608	0.129822	0.081711	V	59	41	21	89	26	Female	NonSocial	1
0.0502313	0.35257	0.344667	0.0749073	V	61	41	21	89	26	Female	NonSocial	1
0.146104	0.359305	0.376252	0.0784123	V	63	41	21	89	26	Female	NonSocial	1
0.151748	0.376514	0.398993	0.0500062	V	65	41	21	89	26	Female	NonSocial	1
0.243356	0.185674	0.291038	0.0916583	V	67	41	21	89	26	Female	NonSocial	1
0.17037	0.382662	0.413022	0.0406405	V	69	41	21	89	26	Female	NonSocial	1
0.146022	0.355864	0.3695	0.0941866	V	71	41	21	89	26	Female	NonSocial	1
0.267553	0.384749	0.461132	0.0562289	A	1	42	21	84	28	Male	NonSocial	1
0.422875	0.1523	0.445975	0.0510899	A	3	42	21	84	28	Male	NonSocial	1
0.424674	0.199836	0.466721	0.0395199	A	5	42	21	84	28	Male	NonSocial	1
0.4263	0.0442216	0.4263	0.0442216	A	7	42	21	84	28	Male	NonSocial	1
0.380279	0.228991	0.441953	0.0227784	A	9	42	21	84	28	Male	NonSocial	1
0.391675	0.203234	0.438225	0.0410069	A	11	42	21	84	28	Male	NonSocial	1
0.243518	0.174647	0.296375	0.0380213	A	13	42	21	84	28	Male	NonSocial	1
0.293111	0.0752394	0.300593	0.0336954	A	15	42	21	84	28	Male	NonSocial	1
0.276298	0.181081	0.327596	0.0354717	A	17	42	21	84	28	Male	NonSocial	1
0.316245	0.11995	0.334	0.0510127	A	19	42	21	84	28	Male	NonSocial	1
0.283831	0.113431	0.304102	0.0272572	A	21	42	21	84	28	Male	NonSocial	1
0.29137	0.0408444	0.29137	0.0408444	A	23	42	21	84	28	Male	NonSocial	1
0.396844	0.12897	0.415274	0.0364137	C	25	42	21	84	28	Male	NonSocial	1
0.406422	0.0332191	0.406422	0.0332191	C	27	42	21	84	28	Male	NonSocial	1
0.3155	0.238853	0.392909	0.0306326	C	29	42	21	84	28	Male	NonSocial	1
0.422901	0.04441	0.422901	0.04441	C	31	42	21	84	28	Male	NonSocial	1
0.333057	0.196746	0.383936	0.037892	C	33	42	21	84	28	Male	NonSocial	1
0.27596	0.323023	0.420341	0.0368635	C	35	42	21	84	28	Male	NonSocial	1
0.297007	0.0274308	0.297007	0.0274308	C	37	42	21	84	28	Male	NonSocial	1
0.271456	0.0246328	0.271456	0.0246328	C	39	42	21	84	28	Male	NonSocial	1
0.278497	0.0362467	0.278497	0.0362467	C	41	42	21	84	28	Male	NonSocial	1
0.301647	0.042032	0.301647	0.042032	C	43	42	21	84	28	Male	NonSocial	1
0.26855	0.0370672	0.26855	0.0370672	C	45	42	21	84	28	Male	NonSocial	1
0.274036	0.0428544	0.274036	0.0428544	C	47	42	21	84	28	Male	NonSocial	1
-0.356738	0.225048	0.418913	0.0352785	V	49	42	21	84	28	Male	NonSocial	1
0.00245614	0.437166	0.42714	0.0611553	V	51	42	21	84	28	Male	NonSocial	1
-0.250595	0.363381	0.436643	0.0326873	V	53	42	21	84	28	Male	NonSocial	1
-0.0389306	0.423086	0.418847	0.037207	V	55	42	21	84	28	Male	NonSocial	1
-0.10035	0.400415	0.4064	0.035567	V	57	42	21	84	28	Male	NonSocial	1
-0.0860833	0.40775	0.41128	0.0275171	V	59	42	21	84	28	Male	NonSocial	1
-0.0831455	0.300028	0.306103	0.0402949	V	61	42	21	84	28	Male	NonSocial	1
0.208153	0.207074	0.290404	0.0344826	V	63	42	21	84	28	Male	NonSocial	1
-0.0841961	0.327709	0.334418	0.0234879	V	65	42	21	84	28	Male	NonSocial	1
0.132379	0.299038	0.321634	0.0422041	V	67	42	21	84	28	Male	NonSocial	1
0.0428851	0.339797	0.337678	0.0361464	V	69	42	21	84	28	Male	NonSocial	1
0.218141	0.236233	0.318107	0.0357097	V	71	42	21	84	28	Male	NonSocial	1
0.0707353	0.395907	0.386912	0.087525	A	1	43	13	78	21	Female	NonSocial	2
0.1606	0.395285	0.409	0.0994103	A	3	43	13	78	21	Female	NonSocial	2
0.225292	0.301468	0.365208	0.0683358	A	5	43	13	78	21	Female	NonSocial	2
0.0955	0.427107	0.4232	0.0811258	A	7	43	13	78	21	Female	NonSocial	2
0.0102333	0.447147	0.4299	0.0451392	A	9	43	13	78	21	Female	NonSocial	2
0.0613333	0.558842	0.45	0.119151	A	11	43	13	78	21	Female	NonSocial	2
0.202	0.029141	0.202	0.029141	A	13	43	13	78	21	Female	NonSocial	2
0.128455	0.239986	0.249545	0.0851098	A	15	43	13	78	21	Female	NonSocial	2
0.189811	0.309936	0.3393	0.123153	A	17	43	13	78	21	Female	NonSocial	2
0.216408	0.207409	0.293592	0.0532427	A	19	43	13	78	21	Female	NonSocial	2
0.241796	0.165126	0.285352	0.0622334	A	21	43	13	78	21	Female	NonSocial	2
0.219796	0.201851	0.289389	0.0681141	A	23	43	13	78	21	Female	NonSocial	2
-0.115667	0.333835	0.326291	0.12781	V	25	43	13	78	21	Female	NonSocial	2
0.035813	0.381335	0.363049	0.107849	V	27	43	13	78	21	Female	NonSocial	2
0.14579	0.345039	0.364123	0.0724365	V	29	43	13	78	21	Female	NonSocial	2
-0.0452624	0.360188	0.341943	0.111182	V	31	43	13	78	21	Female	NonSocial	2
0.200203	0.356765	0.390138	0.111138	V	33	43	13	78	21	Female	NonSocial	2
0.129824	0.365546	0.37651	0.0702367	V	35	43	13	78	21	Female	NonSocial	2
0.196605	0.224284	0.279691	0.0999136	V	37	43	13	78	21	Female	NonSocial	2
0.0679828	0.222671	0.212787	0.0906227	V	39	43	13	78	21	Female	NonSocial	2
0.123404	0.109404	0.143603	0.0803675	V	41	43	13	78	21	Female	NonSocial	2
0.245158	0.149094	0.276374	0.0752189	V	43	43	13	78	21	Female	NonSocial	2
0.142767	0.179653	0.208818	0.0927694	V	45	43	13	78	21	Female	NonSocial	2
0.110935	0.214687	0.225248	0.0830163	V	47	43	13	78	21	Female	NonSocial	2
0.215456	0.236815	0.315156	0.0455698	C	49	43	13	78	21	Female	NonSocial	2
0.214153	0.168034	0.25934	0.0800206	C	51	43	13	78	21	Female	NonSocial	2
0.225793	0.189915	0.283378	0.0779783	C	53	43	13	78	21	Female	NonSocial	2
0.184489	0.21079	0.267766	0.0771441	C	55	43	13	78	21	Female	NonSocial	2
0.273931	0.0501532	0.273931	0.0501532	C	57	43	13	78	21	Female	NonSocial	2
0.165414	0.198942	0.245434	0.0753291	C	59	43	13	78	21	Female	NonSocial	2
0.177507	0.377234	0.410754	0.0452395	C	61	43	13	78	21	Female	NonSocial	2
0.251959	0.342582	0.418561	0.0534762	C	63	43	13	78	21	Female	NonSocial	2
0.301658	0.29959	0.418442	0.0591816	C	65	43	13	78	21	Female	NonSocial	2
0.188556	0.34747	0.385778	0.0685666	C	67	43	13	78	21	Female	NonSocial	2
0.321746	0.241942	0.396312	0.0616779	C	69	43	13	78	21	Female	NonSocial	2
0.279212	0.304672	0.406712	0.0577589	C	71	43	13	78	21	Female	NonSocial	2
0.216104	0.0724634	0.216104	0.0724634	A	1	44	21	89	27	Male	NonSocial	2
0.1885	0.0274899	0.1885	0.0274899	A	3	44	21	89	27	Male	NonSocial	2
0.127273	0.380435	0.385659	0.095468	A	5	44	21	89	27	Male	NonSocial	2
0.212477	0.389985	0.438081	0.042719	A	7	44	21	89	27	Male	NonSocial	2
0.1563	0.427242	0.447025	0.051347	A	9	44	21	89	27	Male	NonSocial	2
0.332119	0.27089	0.414738	0.100856	A	11	44	21	89	27	Male	NonSocial	2
0.284627	0.120726	0.302695	0.0614826	A	13	44	21	89	27	Male	NonSocial	2
0.230741	0.209508	0.309086	0.0293074	A	15	44	21	89	27	Male	NonSocial	2
0.334389	0.0261322	0.334389	0.0261322	A	17	44	21	89	27	Male	NonSocial	2
0.198854	0.259645	0.323729	0.0277402	A	19	44	21	89	27	Male	NonSocial	2
0.200082	0.256399	0.321573	0.034507	A	21	44	21	89	27	Male	NonSocial	2
0.236936	0.216964	0.318736	0.0278853	A	23	44	21	89	27	Male	NonSocial	2
0.263083	0.234421	0.347667	0.0468464	V	25	44	21	89	27	Male	NonSocial	2
0.373	0.114323	0.38229	0.0767935	V	27	44	21	89	27	Male	NonSocial	2
0.260431	0.0761166	0.260431	0.0761166	V	29	44	21	89	27	Male	NonSocial	2
0.314129	0.0779049	0.319054	0.0537185	V	31	44	21	89	27	Male	NonSocial	2
0.294472	0.204469	0.347444	0.0841454	V	33	44	21	89	27	Male	NonSocial	2
0.288948	0.186675	0.339348	0.0496141	V	35	44	21	89	27	Male	NonSocial	2
0.145874	0.29177	0.319623	0.0519117	V	37	44	21	89	27	Male	NonSocial	2
0.231932	0.0460637	0.231932	0.0460637	V	39	44	21	89	27	Male	NonSocial	2
0.183792	0.246105	0.299189	0.0613336	V	41	44	21	89	27	Male	NonSocial	2
0.167232	0.22825	0.274847	0.0608537	V	43	44	21	89	27	Male	NonSocial	2
0.176357	0.122092	0.199421	0.0780035	V	45	44	21	89	27	Male	NonSocial	2
0.145322	0.150002	0.196034	0.0698993	V	47	44	21	89	27	Male	NonSocial	2
0.350365	0.17389	0.38781	0.0438531	C	49	44	21	89	27	Male	NonSocial	2
0.381057	0.0374411	0.381057	0.0374411	C	51	44	21	89	27	Male	NonSocial	2
0.26686	0.314319	0.407899	0.0369246	C	53	44	21	89	27	Male	NonSocial	2
0.39163	0.0433658	0.39163	0.0433658	C	55	44	21	89	27	Male	NonSocial	2
0.339794	0.205586	0.394816	0.0311086	C	57	44	21	89	27	Male	NonSocial	2
0.343792	0.137223	0.366097	0.0515627	C	59	44	21	89	27	Male	NonSocial	2
0.26973	0.0365686	0.26973	0.0365686	C	61	44	21	89	27	Male	NonSocial	2
0.29075	0.0713134	0.293679	0.0578181	C	63	44	21	89	27	Male	NonSocial	2
0.216745	0.161462	0.257048	0.0813687	C	65	44	21	89	27	Male	NonSocial	2
0.254273	0.0304962	0.254273	0.0304962	C	67	44	21	89	27	Male	NonSocial	2
0.279186	0.0348185	0.279186	0.0348185	C	69	44	21	89	27	Male	NonSocial	2
0.282644	0.041719	0.282644	0.041719	C	71	44	21	89	27	Male	NonSocial	2
0.365951	0.186506	0.407447	0.043465	C	1	46	17	76	32	Male	NonSocial	1
0.280633	0.291781	0.398317	0.0564489	C	3	46	17	76	32	Male	NonSocial	1
0.391645	0.120918	0.4085	0.0288975	C	5	46	17	76	32	Male	NonSocial	1
0.368333	0.189344	0.412187	0.0276899	C	7	46	17	76	32	Male	NonSocial	1
0.347486	0.254516	0.428022	0.0305632	C	9	46	17	76	32	Male	NonSocial	1
0.420409	0.0396085	0.420409	0.0396085	C	11	46	17	76	32	Male	NonSocial	1
0.279978	0.0241375	0.279978	0.0241375	C	13	46	17	76	32	Male	NonSocial	1
0.2012	0.219638	0.294061	0.0374015	C	15	46	17	76	32	Male	NonSocial	1
0.277605	0.149386	0.312384	0.0379831	C	17	46	17	76	32	Male	NonSocial	1
0.326199	0.0319831	0.326199	0.0319831	C	19	46	17	76	32	Male	NonSocial	1
0.263683	0.117315	0.284317	0.0476716	C	21	46	17	76	32	Male	NonSocial	1
0.271614	0.0355902	0.271614	0.0355902	C	23	46	17	76	32	Male	NonSocial	1
0.229624	0.0521252	0.229624	0.0521252	V	25	46	17	76	32	Male	NonSocial	1
0.229525	0.200773	0.300932	0.0414303	V	27	46	17	76	32	Male	NonSocial	1
0.239251	0.0422497	0.239251	0.0422497	V	29	46	17	76	32	Male	NonSocial	1
0.316327	0.0981855	0.329474	0.0316064	V	31	46	17	76	32	Male	NonSocial	1
0.286175	0.0486474	0.286175	0.0486474	V	33	46	17	76	32	Male	NonSocial	1
0.191938	0.260936	0.321086	0.0241052	V	35	46	17	76	32	Male	NonSocial	1
0.207624	0.362464	0.41159	0.0419285	V	37	46	17	76	32	Male	NonSocial	1
0.0349926	0.396028	0.391719	0.0340492	V	39	46	17	76	32	Male	NonSocial	1
0.330688	0.238816	0.403894	0.0456992	V	41	46	17	76	32	Male	NonSocial	1
0.117025	0.427096	0.436208	0.0360597	V	43	46	17	76	32	Male	NonSocial	1
0.345417	0.166566	0.380319	0.0433018	V	45	46	17	76	32	Male	NonSocial	1
0.183932	0.322549	0.366008	0.0397283	V	47	46	17	76	32	Male	NonSocial	1
0.273375	0.190204	0.329833	0.0373747	A	49	46	17	76	32	Male	NonSocial	1
0.0826111	0.329395	0.329944	0.0643663	A	51	46	17	76	32	Male	NonSocial	1
0.250704	0.2227	0.332582	0.0290221	A	53	46	17	76	32	Male	NonSocial	1
0.215534	0.257029	0.332362	0.0305164	A	55	46	17	76	32	Male	NonSocial	1
0.283887	0.126133	0.308679	0.0305908	A	57	46	17	76	32	Male	NonSocial	1
0.303276	0.0342873	0.303276	0.0342873	A	59	46	17	76	32	Male	NonSocial	1
0.263695	0.379721	0.454402	0.0617875	A	61	46	17	76	32	Male	NonSocial	1
0.14531	0.40881	0.427929	0.034149	A	63	46	17	76	32	Male	NonSocial	1
0.115415	0.440193	0.447366	0.047789	A	65	46	17	76	32	Male	NonSocial	1
0.285436	0.345017	0.442564	0.0404649	A	67	46	17	76	32	Male	NonSocial	1
0.331024	0.325367	0.459738	0.039983	A	69	46	17	76	32	Male	NonSocial	1
0.118198	0.436191	0.445174	0.0408322	A	71	46	17	76	32	Male	NonSocial	2
0.24917	0.101238	0.265374	0.0416848	V	1	48	15	86	20	Male	NonSocial	2
0.234129	0.0461762	0.234129	0.0461762	V	3	48	15	86	20	Male	NonSocial	2
0.2435	0.212004	0.319464	0.037456	V	5	48	15	86	20	Male	NonSocial	2
0.289902	0.0264674	0.289902	0.0264674	V	7	48	15	86	20	Male	NonSocial	2
0.0974286	0.323626	0.332667	0.0414693	V	9	48	15	86	20	Male	NonSocial	2
-0.24322	0.24146	0.340233	0.0233455	V	11	48	15	86	20	Male	NonSocial	2
-0.0986522	0.376366	0.377333	0.0778163	V	13	48	15	86	20	Male	NonSocial	2
-0.124059	0.401171	0.414059	0.0365639	V	15	48	15	86	20	Male	NonSocial	2
-0.336333	0.227651	0.403085	0.0373407	V	17	48	15	86	20	Male	NonSocial	2
-0.31323	0.272667	0.411643	0.0356448	V	19	48	15	86	20	Male	NonSocial	2
-0.324792	0.236604	0.398069	0.0434144	V	21	48	15	86	20	Male	NonSocial	2
-0.125059	0.38947	0.402674	0.0430151	V	23	48	15	86	20	Male	NonSocial	2
0.299648	0.0222547	0.299648	0.0222547	C	25	48	15	86	20	Male	NonSocial	2
0.264089	0.0458354	0.264089	0.0458354	C	27	48	15	86	20	Male	NonSocial	2
0.242491	0.0992824	0.257085	0.0493072	C	29	48	15	86	20	Male	NonSocial	2
0.257776	0.198862	0.322624	0.0348021	C	31	48	15	86	20	Male	NonSocial	2
0.248833	0.0283414	0.248833	0.0283414	C	33	48	15	86	20	Male	NonSocial	2
0.28461	0.0318661	0.28461	0.0318661	C	35	48	15	86	20	Male	NonSocial	2
0.345492	0.290697	0.447825	0.0352178	C	37	48	15	86	20	Male	NonSocial	2
0.258896	0.311033	0.400618	0.035844	C	39	48	15	86	20	Male	NonSocial	2
0.209297	0.361529	0.412877	0.0350221	C	41	48	15	86	20	Male	NonSocial	2
0.13707	0.435657	0.449667	0.0377888	C	43	48	15	86	20	Male	NonSocial	2
0.31673	0.257796	0.403085	0.0542957	C	45	48	15	86	20	Male	NonSocial	2
0.215962	0.365293	0.417492	0.0530095	C	47	48	15	86	20	Male	NonSocial	2
0.3612	0.24971	0.4278	0.0919791	A	49	48	15	86	20	Male	NonSocial	2
-0.0188889	0.467327	0.459306	0.0421011	A	51	48	15	86	20	Male	NonSocial	2
0.12709	0.440076	0.450782	0.0411262	A	53	48	15	86	20	Male	NonSocial	2
0.281932	0.345071	0.441841	0.0253918	A	55	48	15	86	20	Male	NonSocial	2
0.16435	0.399952	0.424	0.0572695	A	57	48	15	86	20	Male	NonSocial	2
0.00957317	0.431472	0.424988	0.0336498	A	59	48	15	86	20	Male	NonSocial	2
-0.13084	0.330231	0.3516	0.0193731	A	61	48	15	86	20	Male	NonSocial	2
0.303783	0.0367105	0.303783	0.0367105	A	63	48	15	86	20	Male	NonSocial	2
-0.0575098	0.33363	0.332098	0.046771	A	65	48	15	86	20	Male	NonSocial	2
0.197333	0.270408	0.329255	0.047568	A	67	48	15	86	20	Male	NonSocial	2
0.0386923	0.347632	0.341769	0.0572506	A	69	48	15	86	20	Male	NonSocial	2
0.263482	0.197061	0.323179	0.0563431	A	71	48	15	86	20	Male	NonSocial	2
0.26548	0.12503	0.289293	0.0463875	C	1	50	20	87	33	Male	NonSocial	1
0.274578	0.166437	0.318007	0.0378171	C	3	50	20	87	33	Male	NonSocial	1
0.306333	0.101086	0.319023	0.0462691	C	5	50	20	87	33	Male	NonSocial	1
0.274118	0.0388231	0.274118	0.0388231	C	7	50	20	87	33	Male	NonSocial	1
0.288982	0.127148	0.312994	0.0381317	C	9	50	20	87	33	Male	NonSocial	1
0.305264	0.0479068	0.305264	0.0479068	C	11	50	20	87	33	Male	NonSocial	1
0.376389	0.12402	0.393458	0.0442783	C	13	50	20	87	33	Male	NonSocial	1
0.32823	0.245934	0.406407	0.0417872	C	15	50	20	87	33	Male	NonSocial	1
0.247008	0.346575	0.418311	0.0591018	C	17	50	20	87	33	Male	NonSocial	1
0.439481	0.0510173	0.439481	0.0510173	C	19	50	20	87	33	Male	NonSocial	1
0.365837	0.172623	0.400776	0.0495584	C	21	50	20	87	33	Male	NonSocial	1
0.352719	0.123299	0.371533	0.0355842	C	23	50	20	87	33	Male	NonSocial	1
0.285139	0.030456	0.285139	0.030456	V	25	50	20	87	33	Male	NonSocial	1
0.24666	0.169102	0.295314	0.0414612	V	27	50	20	87	33	Male	NonSocial	1
0.2148	0.19506	0.285855	0.042615	V	29	50	20	87	33	Male	NonSocial	1
0.205061	0.266072	0.332358	0.0334011	V	31	50	20	87	33	Male	NonSocial	1
0.26977	0.0573175	0.26977	0.0573175	V	33	50	20	87	33	Male	NonSocial	1
0.279	0.0910518	0.289148	0.0491527	V	35	50	20	87	33	Male	NonSocial	1
0.0929316	0.438923	0.441513	0.0381291	V	37	50	20	87	33	Male	NonSocial	1
0.0557986	0.382013	0.37966	0.0436531	V	39	50	20	87	33	Male	NonSocial	1
-0.0282754	0.401791	0.397	0.0337956	V	41	50	20	87	33	Male	NonSocial	1
-0.291838	0.348034	0.449821	0.0295784	V	43	50	20	87	33	Male	NonSocial	1
-0.112797	0.397086	0.400551	0.0817128	V	45	50	20	87	33	Male	NonSocial	1
0.266667	0.312295	0.404837	0.0503664	V	47	50	20	87	33	Male	NonSocial	1
0.299735	0.0989722	0.312959	0.03904	A	49	50	20	87	33	Male	NonSocial	1
0.220122	0.252989	0.328967	0.0536633	A	51	50	20	87	33	Male	NonSocial	1
0.302206	0.0983905	0.315127	0.0392968	A	53	50	20	87	33	Male	NonSocial	1
0.155642	0.292525	0.328396	0.0185279	A	55	50	20	87	33	Male	NonSocial	1
0.14049	0.281184	0.309306	0.0393622	A	57	50	20	87	33	Male	NonSocial	1
0.207773	0.219643	0.299045	0.0335806	A	59	50	20	87	33	Male	NonSocial	1
0.0747927	0.457311	0.456866	0.0303692	A	61	50	20	87	33	Male	NonSocial	1
0.238128	0.346142	0.414105	0.0479976	A	63	50	20	87	33	Male	NonSocial	1
0.0229211	0.444763	0.438184	0.0340468	A	65	50	20	87	33	Male	NonSocial	1
0.1316	0.427942	0.4402	0.0463936	A	67	50	20	87	33	Male	NonSocial	1
0.234476	0.398688	0.456095	0.0466402	A	69	50	20	87	33	Male	NonSocial	1
0.259568	0.360134	0.439864	0.0256806	A	71	50	20	87	33	Male	NonSocial	1
0.306943	0.0525167	0.306943	0.0525167	V	1	53	17	77	32	Female	NonSocial	1
0.349114	0.0540294	0.349114	0.0540294	V	3	53	17	77	32	Female	NonSocial	1
0.175659	0.398945	0.428402	0.0541765	V	5	53	17	77	32	Female	NonSocial	1
-0.211058	0.370409	0.420592	0.0381787	V	7	53	17	77	32	Female	NonSocial	1
-0.264065	0.33631	0.422225	0.0463587	V	9	53	17	77	32	Female	NonSocial	1
-0.241563	0.3137	0.390706	0.0425323	V	11	53	17	77	32	Female	NonSocial	1
0.127944	0.10285	0.1377	0.0891217	V	13	53	17	77	32	Female	NonSocial	1
0.0875893	0.0954189	0.112482	0.0635127	V	15	53	17	77	32	Female	NonSocial	1
0.165356	0.0993787	0.171489	0.0881767	V	17	53	17	77	32	Female	NonSocial	1
0.101073	0.321078	0.330473	0.0455428	V	19	53	17	77	32	Female	NonSocial	1
0.0775714	0.267795	0.274545	0.0351805	V	21	53	17	77	32	Female	NonSocial	1
0.257881	0.0986247	0.268881	0.0618635	V	23	53	17	77	32	Female	NonSocial	1
0.225462	0.243032	0.328632	0.0282714	A	25	53	17	77	32	Female	NonSocial	1
0.142962	0.283316	0.313075	0.0346109	A	27	53	17	77	32	Female	NonSocial	1
0.08496	0.299288	0.3054	0.0420273	A	29	53	17	77	32	Female	NonSocial	1
0.281352	0.213222	0.349815	0.037905	A	31	53	17	77	32	Female	NonSocial	1
0.0893627	0.309675	0.317755	0.0324991	A	33	53	17	77	32	Female	NonSocial	1
0.06686	0.316241	0.31278	0.0688599	A	35	53	17	77	32	Female	NonSocial	1
-0.162797	0.435285	0.450635	0.0894403	A	37	53	17	77	32	Female	NonSocial	1
-0.07275	0.408723	0.401341	0.0874643	A	39	53	17	77	32	Female	NonSocial	1
0.217932	0.379312	0.431795	0.0411427	A	41	53	17	77	32	Female	NonSocial	1
-0.16425	0.435174	0.456139	0.0558422	A	43	53	17	77	32	Female	NonSocial	1
0.10911	0.413255	0.417378	0.0665031	A	45	53	17	77	32	Female	NonSocial	1
-0.181905	0.390038	0.414952	0.0981898	A	47	53	17	77	32	Female	NonSocial	1
0.229706	0.350974	0.413119	0.0490395	C	49	53	17	77	32	Female	NonSocial	1
0.236875	0.358249	0.423525	0.0437966	C	51	53	17	77	32	Female	NonSocial	1
0.150992	0.387525	0.405101	0.0741848	C	53	53	17	77	32	Female	NonSocial	1
0.226785	0.364238	0.424063	0.0392403	C	55	53	17	77	32	Female	NonSocial	1
0.30255	0.23257	0.378101	0.037958	C	57	53	17	77	32	Female	NonSocial	1
0.223727	0.336123	0.398288	0.043292	C	59	53	17	77	32	Female	NonSocial	1
0.298473	0.0947481	0.311115	0.033583	C	61	53	17	77	32	Female	NonSocial	1
0.267383	0.0836534	0.277798	0.0350005	C	63	53	17	77	32	Female	NonSocial	1
0.274944	0.0333831	0.274944	0.0333831	C	65	53	17	77	32	Female	NonSocial	1
0.267154	0.03526	0.267154	0.03526	C	67	53	17	77	32	Female	NonSocial	1
0.304333	0.131537	0.329056	0.0370474	C	69	53	17	77	32	Female	NonSocial	1
0.292508	0.0875758	0.303695	0.0297512	C	71	53	17	77	32	Female	NonSocial	1
0.100186	0.391642	0.373085	0.14544	C	1	55	9	67	20	Female	NonSocial	2
-0.149015	0.376151	0.376081	0.139813	C	3	55	9	67	20	Female	NonSocial	2
-0.0253171	0.42137	0.396992	0.1291	C	5	55	9	67	20	Female	NonSocial	2
-0.220972	0.323498	0.370681	0.119125	C	7	55	9	67	20	Female	NonSocial	2
-0.193489	0.289867	0.324553	0.121037	C	9	55	9	67	20	Female	NonSocial	2
-0.113858	0.365593	0.347262	0.153918	C	11	55	9	67	20	Female	NonSocial	2
-0.278019	0.14092	0.302994	0.0711578	C	13	55	9	67	20	Female	NonSocial	2
-0.174757	0.251091	0.296949	0.0664377	C	15	55	9	67	20	Female	NonSocial	2
-0.0349937	0.285541	0.271799	0.0865256	C	17	55	9	67	20	Female	NonSocial	2
-0.215868	0.225336	0.30505	0.0585317	C	19	55	9	67	20	Female	NonSocial	2
-0.194405	0.217817	0.280488	0.0762936	C	21	55	9	67	20	Female	NonSocial	2
-0.149981	0.261125	0.292389	0.0632529	C	23	55	9	67	20	Female	NonSocial	2
-0.242056	0.200946	0.307815	0.0594798	A	25	55	9	67	20	Female	NonSocial	2
-0.245661	0.119666	0.263268	0.0720853	A	27	55	9	67	20	Female	NonSocial	2
-0.16888	0.256069	0.29704	0.0681208	A	29	55	9	67	20	Female	NonSocial	2
-0.260792	0.135769	0.280833	0.0857151	A	31	55	9	67	20	Female	NonSocial	2
-0.246439	0.158858	0.286719	0.058107	A	33	55	9	67	20	Female	NonSocial	2
-0.227534	0.157333	0.268983	0.0617478	A	35	55	9	67	20	Female	NonSocial	2
-0.143175	0.353171	0.336175	0.172752	A	37	55	9	67	20	Female	NonSocial	2
-0.1823	0.386105	0.381144	0.185723	A	39	55	9	67	20	Female	NonSocial	2
-0.279337	0.243297	0.357291	0.0915675	A	41	55	9	67	20	Female	NonSocial	2
-0.364488	0.112976	0.364976	0.11135	A	43	55	9	67	20	Female	NonSocial	2
-0.36255	0.0970625	0.36255	0.0970625	A	45	55	9	67	20	Female	NonSocial	2
-0.319762	0.11369	0.319762	0.11369	A	47	55	9	67	20	Female	NonSocial	2
-0.23695	0.250735	0.328908	0.0984984	V	49	55	9	67	20	Female	NonSocial	2
-0.275304	0.0770687	0.275304	0.0770687	V	51	55	9	67	20	Female	NonSocial	2
-0.294806	0.0705238	0.294806	0.0705238	V	53	55	9	67	20	Female	NonSocial	2
-0.277732	0.0620406	0.277732	0.0620406	V	55	55	9	67	20	Female	NonSocial	2
-0.30266	0.0481941	0.30266	0.0481941	V	57	55	9	67	20	Female	NonSocial	2
-0.273178	0.0692527	0.273178	0.0692527	V	59	55	9	67	20	Female	NonSocial	2
-0.109384	0.282742	0.298075	0.0397495	V	61	55	9	67	20	Female	NonSocial	2
-0.250356	0.151256	0.283586	0.0694577	V	63	55	9	67	20	Female	NonSocial	2
-0.276078	0.0533558	0.276078	0.0533558	V	65	55	9	67	20	Female	NonSocial	2
-0.116893	0.257027	0.27692	0.0419038	V	67	55	9	67	20	Female	NonSocial	2
-0.233893	0.0404369	0.233893	0.0404369	V	69	55	9	67	20	Female	NonSocial	2
-0.224593	0.126428	0.252153	0.0507618	V	71	55	9	67	20	Female	NonSocial	2
0.292098	0.0504594	0.292098	0.0504594	V	1	57	14	78	28	Female	NonSocial	1
0.372789	0.13173	0.391911	0.0486281	V	3	57	14	78	28	Female	NonSocial	1
0.330874	0.281866	0.429585	0.0517352	V	5	57	14	78	28	Female	NonSocial	1
0.385364	0.0487929	0.385364	0.0487929	V	7	57	14	78	28	Female	NonSocial	1
0.222894	0.352834	0.407303	0.0746679	V	9	57	14	78	28	Female	NonSocial	1
0.345302	0.200545	0.395222	0.0484701	V	11	57	14	78	28	Female	NonSocial	1
0.120544	0.0748717	0.1218	0.072776	V	13	57	14	78	28	Female	NonSocial	1
0.223099	0.0562155	0.223099	0.0562155	V	15	57	14	78	28	Female	NonSocial	1
0.237576	0.0875154	0.248706	0.0464039	V	17	57	14	78	28	Female	NonSocial	1
0.280118	0.12798	0.300301	0.0665576	V	19	57	14	78	28	Female	NonSocial	1
0.226073	0.0550389	0.226073	0.0550389	V	21	57	14	78	28	Female	NonSocial	1
0.170807	0.0495931	0.170807	0.0495931	V	23	57	14	78	28	Female	NonSocial	1
0.258861	0.04346	0.258861	0.04346	C	25	57	14	78	28	Female	NonSocial	1
0.24097	0.043094	0.24097	0.043094	C	27	57	14	78	28	Female	NonSocial	1
0.233971	0.0514724	0.233971	0.0514724	C	29	57	14	78	28	Female	NonSocial	1
0.303556	0.0345005	0.303556	0.0345005	C	31	57	14	78	28	Female	NonSocial	1
0.250585	0.0510271	0.250585	0.0510271	C	33	57	14	78	28	Female	NonSocial	1
0.29603	0.0408424	0.29603	0.0408424	C	35	57	14	78	28	Female	NonSocial	1
0.27235	0.333952	0.425976	0.0395093	C	37	57	14	78	28	Female	NonSocial	1
0.229507	0.333058	0.399812	0.0370206	C	39	57	14	78	28	Female	NonSocial	1
0.267028	0.320188	0.412716	0.0365651	C	41	57	14	78	28	Female	NonSocial	1
0.438543	0.0462418	0.438543	0.0462418	C	43	57	14	78	28	Female	NonSocial	1
0.315858	0.232488	0.388227	0.0445998	C	45	57	14	78	28	Female	NonSocial	1
0.295426	0.301185	0.417922	0.0353475	C	47	57	14	78	28	Female	NonSocial	1
0.3009	0.0318217	0.3009	0.0318217	A	49	57	14	78	28	Female	NonSocial	1
0.20975	0.262969	0.333114	0.0250146	A	51	57	14	78	28	Female	NonSocial	1
-0.20933	0.25315	0.325011	0.0304694	A	53	57	14	78	28	Female	NonSocial	1
0.293576	0.124073	0.316288	0.0361124	A	55	57	14	78	28	Female	NonSocial	1
0.276365	0.126481	0.301673	0.0328888	A	57	57	14	78	28	Female	NonSocial	1
0.265591	0.146881	0.297882	0.0551545	A	59	57	14	78	28	Female	NonSocial	1
-0.115524	0.425457	0.434768	0.0307213	A	61	57	14	78	28	Female	NonSocial	1
0.315389	0.265244	0.408967	0.0320969	A	63	57	14	78	28	Female	NonSocial	1
0.286293	0.343911	0.441073	0.0536486	A	65	57	14	78	28	Female	NonSocial	1
0.205462	0.385905	0.430692	0.0432503	A	67	57	14	78	28	Female	NonSocial	1
0.266429	0.382175	0.458333	0.0598334	A	69	57	14	78	28	Female	NonSocial	1
0.351955	0.25925	0.432773	0.0481182	A	71	57	14	78	28	Female	NonSocial	1
0.378154	0.152033	0.39959	0.0774833	A	1	59	9	59	24	Female	NonSocial	2
0.422769	0.0476448	0.422769	0.0476448	A	3	59	9	59	24	Female	NonSocial	2
0.433659	0.110809	0.443068	0.0619484	A	5	59	9	59	24	Female	NonSocial	2
0.369026	0.201346	0.416	0.0518997	A	7	59	9	59	24	Female	NonSocial	2
0.353725	0.266306	0.439075	0.038969	A	9	59	9	59	24	Female	NonSocial	2
0.295478	0.430668	0.464174	0.226935	A	11	59	9	59	24	Female	NonSocial	2
0.281552	0.0919018	0.292138	0.0476045	A	13	59	9	59	24	Female	NonSocial	2
0.305618	0.0348762	0.305618	0.0348762	A	15	59	9	59	24	Female	NonSocial	2
0.337897	0.0480361	0.337897	0.0480361	A	17	59	9	59	24	Female	NonSocial	2
0.308375	0.104218	0.321042	0.0521459	A	19	59	9	59	24	Female	NonSocial	2
0.247458	0.168762	0.292576	0.0607863	A	21	59	9	59	24	Female	NonSocial	2
0.264204	0.108053	0.279926	0.0543971	A	23	59	9	59	24	Female	NonSocial	2
0.318076	0.0662018	0.318076	0.0662018	V	25	59	9	59	24	Female	NonSocial	2
0.285962	0.26185	0.379447	0.0700928	V	27	59	9	59	24	Female	NonSocial	2
0.339379	0.0578116	0.339379	0.0578116	V	29	59	9	59	24	Female	NonSocial	2
0.311419	0.302412	0.430256	0.0348704	V	31	59	9	59	24	Female	NonSocial	2
0.287203	0.252074	0.376855	0.0518094	V	33	59	9	59	24	Female	NonSocial	2
0.325581	0.219608	0.386062	0.0645166	V	35	59	9	59	24	Female	NonSocial	2
0.216124	0.0538975	0.216124	0.0538975	V	37	59	9	59	24	Female	NonSocial	2
0.1852	0.0567166	0.1852	0.0567166	V	39	59	9	59	24	Female	NonSocial	2
0.167536	0.0418846	0.167536	0.0418846	V	41	59	9	59	24	Female	NonSocial	2
0.268633	0.0651618	0.268633	0.0651618	V	43	59	9	59	24	Female	NonSocial	2
0.205441	0.0500826	0.205667	0.0491301	V	45	59	9	59	24	Female	NonSocial	2
0.208182	0.148403	0.245006	0.0708951	V	47	59	9	59	24	Female	NonSocial	2
0.271822	0.186368	0.310581	0.107805	C	49	59	9	59	24	Female	NonSocial	2
0.355603	0.142105	0.37627	0.0685534	C	51	59	9	59	24	Female	NonSocial	2
0.364379	0.128382	0.383515	0.0428617	C	53	59	9	59	24	Female	NonSocial	2
0.311525	0.268798	0.405979	0.054844	C	55	59	9	59	24	Female	NonSocial	2
0.375341	0.0560072	0.375341	0.0560072	C	57	59	9	59	24	Female	NonSocial	2
0.375879	0.0497753	0.375879	0.0497753	C	59	59	9	59	24	Female	NonSocial	2
0.265607	0.0448095	0.265607	0.0448095	C	61	59	9	59	24	Female	NonSocial	2
0.245579	0.0668042	0.252344	0.0322211	C	63	59	9	59	24	Female	NonSocial	2
0.273593	0.0578937	0.273593	0.0578937	C	65	59	9	59	24	Female	NonSocial	2
0.272395	0.0326497	0.272395	0.0326497	C	67	59	9	59	24	Female	NonSocial	2
0.317141	0.0523321	0.317141	0.0523321	C	69	59	9	59	24	Female	NonSocial	2
0.288148	0.0635572	0.288355	0.0625924	C	71	59	9	59	24	Female	NonSocial	2
0.339727	0.152841	0.36003	0.0933232	A	1	63	21	78	34	Female	NonSocial	2
0.305925	0.202004	0.346875	0.115707	A	3	63	21	78	34	Female	NonSocial	2
0.261905	0.328446	0.400905	0.116187	A	5	63	21	78	34	Female	NonSocial	2
0.376769	0.102394	0.383744	0.0709995	A	7	63	21	78	34	Female	NonSocial	2
0.349256	0.276429	0.43459	0.0881177	A	9	63	21	78	34	Female	NonSocial	2
0.383622	0.181349	0.419189	0.0594988	A	11	63	21	78	34	Female	NonSocial	2
0.266593	0.0537533	0.266593	0.0537533	A	13	63	21	78	34	Female	NonSocial	2
0.279796	0.0424128	0.279796	0.0424128	A	15	63	21	78	34	Female	NonSocial	2
0.270304	0.127207	0.289411	0.0727498	A	17	63	21	78	34	Female	NonSocial	2
0.289617	0.147099	0.322426	0.0334857	A	19	63	21	78	34	Female	NonSocial	2
0.288464	0.0768704	0.296286	0.0353881	A	21	63	21	78	34	Female	NonSocial	2
0.285519	0.1326	0.300962	0.0913701	A	23	63	21	78	34	Female	NonSocial	2
0.107701	0.167102	0.173769	0.0945495	V	25	63	21	78	34	Female	NonSocial	2
0.176437	0.106742	0.177452	0.105003	V	27	63	21	78	34	Female	NonSocial	2
0.155131	0.1529	0.192405	0.10094	V	29	63	21	78	34	Female	NonSocial	2
0.212702	0.158552	0.250381	0.0858671	V	31	63	21	78	34	Female	NonSocial	2
0.120741	0.142447	0.156914	0.100357	V	33	63	21	78	34	Female	NonSocial	2
0.193283	0.158265	0.22873	0.0990013	V	35	63	21	78	34	Female	NonSocial	2
-0.175976	0.347132	0.362561	0.132308	V	37	63	21	78	34	Female	NonSocial	2
0.0704752	0.382637	0.378702	0.0703774	V	39	63	21	78	34	Female	NonSocial	2
0.0237569	0.348183	0.320576	0.129817	V	41	63	21	78	34	Female	NonSocial	2
-0.0158034	0.412033	0.399137	0.0807759	V	43	63	21	78	34	Female	NonSocial	2
-0.0640486	0.391551	0.377993	0.107625	V	45	63	21	78	34	Female	NonSocial	2
-0.0745606	0.356173	0.338227	0.124459	V	47	63	21	78	34	Female	NonSocial	2
0.27059	0.0298474	0.27059	0.0298474	C	49	63	21	78	34	Female	NonSocial	2
0.269843	0.0924922	0.281242	0.0463414	C	51	63	21	78	34	Female	NonSocial	2
0.256758	0.06907	0.262139	0.0438901	C	53	63	21	78	34	Female	NonSocial	2
0.281228	0.0425817	0.281228	0.0425817	C	55	63	21	78	34	Female	NonSocial	2
0.250861	0.0449629	0.250861	0.0449629	C	57	63	21	78	34	Female	NonSocial	2
0.256894	0.0383863	0.256894	0.0383863	C	59	63	21	78	34	Female	NonSocial	2
-0.0329922	0.445873	0.440605	0.0340946	C	61	63	21	78	34	Female	NonSocial	2
0.248592	0.312731	0.395177	0.0383154	C	63	63	21	78	34	Female	NonSocial	2
-0.0950397	0.426072	0.429468	0.0429995	C	65	63	21	78	34	Female	NonSocial	2
0.227611	0.351775	0.414183	0.0329329	C	67	63	21	78	34	Female	NonSocial	2
0.146783	0.422439	0.440884	0.042199	C	69	63	21	78	34	Female	NonSocial	2
0.181188	0.368085	0.397667	0.0859799	C	71	63	21	78	34	Female	NonSocial	2
0.28053	0.0403353	0.28053	0.0403353	C	25	65	22	90	28	Female	NonSocial	1
0.278152	0.0683435	0.283218	0.0421175	C	27	65	22	90	28	Female	NonSocial	1
0.28676	0.0643939	0.290035	0.0471585	C	29	65	22	90	28	Female	NonSocial	1
0.305175	0.131133	0.329023	0.0424433	C	31	65	22	90	28	Female	NonSocial	1
0.27288	0.0446691	0.27288	0.0446691	C	33	65	22	90	28	Female	NonSocial	1
0.271951	0.123625	0.295185	0.0430963	C	35	65	22	90	28	Female	NonSocial	1
0.098252	0.441216	0.445179	0.0377869	C	37	65	22	90	28	Female	NonSocial	1
0.360833	0.171858	0.396778	0.0415193	C	39	65	22	90	28	Female	NonSocial	1
0.349118	0.193718	0.396562	0.0373582	C	41	65	22	90	28	Female	NonSocial	1
0.26054	0.307541	0.394159	0.0704828	C	43	65	22	90	28	Female	NonSocial	1
0.351898	0.0605575	0.351898	0.0605575	C	45	65	22	90	28	Female	NonSocial	1
0.352926	0.178608	0.391993	0.0462389	C	47	65	22	90	28	Female	NonSocial	1
0.0237447	0.32846	0.325064	0.022327	A	49	65	22	90	28	Female	NonSocial	1
0.0255213	0.320207	0.314713	0.0447276	A	51	65	22	90	28	Female	NonSocial	1
0.0505	0.32782	0.326276	0.037361	A	53	65	22	90	28	Female	NonSocial	1
0.263196	0.167283	0.309196	0.0342735	A	55	65	22	90	28	Female	NonSocial	1
0.19358	0.221138	0.29058	0.0313083	A	57	65	22	90	28	Female	NonSocial	1
0.168446	0.249743	0.298125	0.0276987	A	59	65	22	90	28	Female	NonSocial	1
0.256221	0.26471	0.361965	0.0560826	A	61	65	22	90	28	Female	NonSocial	1
0.371968	0.055513	0.371968	0.055513	A	63	65	22	90	28	Female	NonSocial	1
0.162024	0.404385	0.429634	0.0351452	A	65	65	22	90	28	Female	NonSocial	1
0.363333	0.119571	0.377286	0.0609235	A	67	65	22	90	28	Female	NonSocial	1
0.421089	0.0328203	0.421089	0.0328203	A	69	65	22	90	28	Female	NonSocial	1
0.327227	0.248623	0.408136	0.0305295	A	71	65	22	90	28	Female	NonSocial	1
0.118605	0.0769322	0.121748	0.0717455	C	1	69	18	80	18	Female	NonSocial	1
0.269925	0.0387596	0.269925	0.0387596	C	3	69	18	80	18	Female	NonSocial	1
0.272012	0.0920276	0.282869	0.0483231	C	5	69	18	80	18	Female	NonSocial	1
0.26206	0.0744101	0.2675	0.0509634	C	7	69	18	80	18	Female	NonSocial	1
0.302782	0.0577254	0.302782	0.0577254	C	9	69	18	80	18	Female	NonSocial	1
0.290233	0.0759041	0.295176	0.053027	C	11	69	18	80	18	Female	NonSocial	1
0.366426	0.171885	0.40217	0.0383908	C	13	69	18	80	18	Female	NonSocial	1
0.0927481	0.403297	0.407593	0.0392261	C	15	69	18	80	18	Female	NonSocial	1
0.19692	0.381845	0.424094	0.0399063	C	17	69	18	80	18	Female	NonSocial	1
0.0751802	0.438748	0.436802	0.0470469	C	19	69	18	80	18	Female	NonSocial	1
-0.13009	0.404644	0.419271	0.0386327	C	21	69	18	80	18	Female	NonSocial	1
0.297409	0.278602	0.403682	0.0371408	C	23	69	18	80	18	Female	NonSocial	1
0.125551	0.416585	0.424551	0.0688021	A	25	69	18	80	18	Female	NonSocial	1
0.264878	0.321046	0.409512	0.0556081	A	27	69	18	80	18	Female	NonSocial	1
-0.0162	0.428293	0.421325	0.0404709	A	29	69	18	80	18	Female	NonSocial	1
0.178183	0.412843	0.435159	0.0942596	A	31	69	18	80	18	Female	NonSocial	1
0.145709	0.406824	0.426267	0.0348198	A	33	69	18	80	18	Female	NonSocial	1
0.317268	0.293568	0.426098	0.0570941	A	35	69	18	80	18	Female	NonSocial	1
0.318583	0.0545772	0.318583	0.0545772	A	37	69	18	80	18	Female	NonSocial	1
0.141537	0.257859	0.286056	0.0594171	A	39	69	18	80	18	Female	NonSocial	1
0.214351	0.22175	0.303579	0.0461956	A	41	69	18	80	18	Female	NonSocial	1
0.185915	0.285277	0.335872	0.0378978	A	43	69	18	80	18	Female	NonSocial	1
0.265483	0.137281	0.295259	0.0430896	A	45	69	18	80	18	Female	NonSocial	1
0.26184	0.142275	0.294047	0.0446566	A	47	69	18	80	18	Female	NonSocial	1
-0.0585854	0.419345	0.41574	0.0469863	V	49	69	18	80	18	Female	NonSocial	1
-0.17145	0.383791	0.4134	0.0465087	V	51	69	18	80	18	Female	NonSocial	1
-0.0473077	0.412734	0.408402	0.0382751	V	53	69	18	80	18	Female	NonSocial	1
-0.0483043	0.40589	0.401391	0.049359	V	55	69	18	80	18	Female	NonSocial	1
-0.332589	0.204854	0.386357	0.0488744	V	57	69	18	80	18	Female	NonSocial	1
-0.311433	0.225202	0.379745	0.0497348	V	59	69	18	80	18	Female	NonSocial	1
0.117364	0.290436	0.301562	0.0757098	V	61	69	18	80	18	Female	NonSocial	1
0.0979891	0.207146	0.217137	0.0688288	V	63	69	18	80	18	Female	NonSocial	1
0.197239	0.171952	0.242132	0.09728	V	65	69	18	80	18	Female	NonSocial	1
0.211723	0.181748	0.271887	0.0581121	V	67	69	18	80	18	Female	NonSocial	1
0.158879	0.278412	0.313291	0.0570449	V	69	69	18	80	18	Female	NonSocial	1
0.21277	0.174164	0.269034	0.0524309	V	71	69	18	80	18	Female	NonSocial	1
0.397813	0.0325277	0.397813	0.0325277	C	1	95	13	81	23	Female	NonSocial	2
0.245051	0.424737	0.468744	0.119766	C	3	95	13	81	23	Female	NonSocial	2
0.254844	0.379055	0.452119	0.0323617	C	5	95	13	81	23	Female	NonSocial	2
0.194658	0.402785	0.442043	0.0241041	C	7	95	13	81	23	Female	NonSocial	2
0.105183	0.432375	0.438383	0.0344643	C	9	95	13	81	23	Female	NonSocial	2
0.0808462	0.444516	0.44541	0.0262924	C	11	95	13	81	23	Female	NonSocial	2
0.27149	0.0296278	0.27149	0.0296278	C	13	95	13	81	23	Female	NonSocial	2
0.2415	0.13813	0.275417	0.0331415	C	15	95	13	81	23	Female	NonSocial	2
0.282944	0.137216	0.30992	0.0503372	C	17	95	13	81	23	Female	NonSocial	2
0.0752558	0.360045	0.354388	0.082764	C	19	95	13	81	23	Female	NonSocial	2
0.239036	0.127494	0.268355	0.0323716	C	21	95	13	81	23	Female	NonSocial	2
0.238007	0.131351	0.269471	0.0305153	C	23	95	13	81	23	Female	NonSocial	2
-0.178026	0.384659	0.417718	0.0375459	V	25	95	13	81	23	Female	NonSocial	2
0.12503	0.387488	0.401636	0.0328633	V	27	95	13	81	23	Female	NonSocial	2
0.0124127	0.417524	0.411714	0.0290065	V	29	95	13	81	23	Female	NonSocial	2
-0.35578	0.220769	0.415371	0.0414333	V	31	95	13	81	23	Female	NonSocial	2
-0.28216	0.27993	0.391035	0.0592235	V	33	95	13	81	23	Female	NonSocial	2
-0.268925	0.330512	0.422208	0.0241412	V	35	95	13	81	23	Female	NonSocial	2
-0.0908085	0.336272	0.341504	0.0484171	V	37	95	13	81	23	Female	NonSocial	2
0.252631	0.172705	0.304286	0.023161	V	39	95	13	81	23	Female	NonSocial	2
-0.0166981	0.313221	0.310145	0.0187682	V	41	95	13	81	23	Female	NonSocial	2
-0.0940606	0.335648	0.344	0.0249892	V	43	95	13	81	23	Female	NonSocial	2
0.113178	0.294956	0.312339	0.0276699	V	45	95	13	81	23	Female	NonSocial	2
0.016994	0.317138	0.313696	0.0259969	V	47	95	13	81	23	Female	NonSocial	2
0.226079	0.382992	0.437553	0.0504883	A	49	95	13	81	23	Female	NonSocial	2
-0.00675	0.462078	0.451833	0.0231097	A	51	95	13	81	23	Female	NonSocial	2
-0.280079	0.351568	0.445	0.0280605	A	53	95	13	81	23	Female	NonSocial	2
-0.180857	0.412188	0.443429	0.0445154	A	55	95	13	81	23	Female	NonSocial	2
0.0271053	0.426201	0.420421	0.0295147	A	57	95	13	81	23	Female	NonSocial	2
-0.40264	0.131029	0.42164	0.0336796	A	59	95	13	81	23	Female	NonSocial	2
0.100133	0.335414	0.345704	0.0271454	A	61	95	13	81	23	Female	NonSocial	2
0.240833	0.191727	0.304278	0.0372686	A	63	95	13	81	23	Female	NonSocial	2
-0.108163	0.323985	0.337093	0.0246391	A	65	95	13	81	23	Female	NonSocial	2
0.187889	0.283435	0.337	0.0170214	A	67	95	13	81	23	Female	NonSocial	2
-0.211943	0.290542	0.356698	0.0227635	A	69	95	13	81	23	Female	NonSocial	2
0.0169906	0.339043	0.334934	0.0301014	A	71	95	13	81	23	Female	NonSocial	2
-0.30197	0.075374	0.30197	0.075374	C	1	2	22	93	25	Male	Social	1
-0.076667	0.23661	0.20492	0.13754	C	3	2	22	93	25	Male	Social	1
-0.17317	0.13159	0.19429	0.096754	C	5	2	22	93	25	Male	Social	1
-0.088884	0.055949	0.092279	0.050006	C	9	2	22	93	25	Male	Social	1
0.13937	0.087073	0.14123	0.083947	C	11	2	22	93	25	Male	Social	1
-0.10789	0.052739	0.10789	0.052739	C	13	2	22	93	25	Male	Social	1
-0.063265	0.050958	0.066204	0.046992	C	15	2	22	93	25	Male	Social	1
-0.10776	0.068891	0.10947	0.066075	C	17	2	22	93	25	Male	Social	1
-0.076152	0.063307	0.087152	0.046599	C	21	2	22	93	25	Male	Social	1
-0.018844	0.061702	0.050533	0.03948	C	23	2	22	93	25	Male	Social	1
-0.10645	0.20891	0.21536	0.087981	A	25	2	22	93	25	Male	Social	1
-0.095667	0.14251	0.14869	0.083727	A	27	2	22	93	25	Male	Social	1
-0.15744	0.19728	0.21756	0.12543	A	29	2	22	93	25	Male	Social	1
-0.10473	0.13	0.14673	0.078286	A	33	2	22	93	25	Male	Social	1
-0.080023	0.084015	0.10026	0.057656	A	35	2	22	93	25	Male	Social	1
-0.11323	0.12673	0.14138	0.09329	A	37	2	22	93	25	Male	Social	1
-0.086951	0.051725	0.088171	0.049564	A	39	2	22	93	25	Male	Social	1
-0.11798	0.079181	0.12443	0.068308	A	41	2	22	93	25	Male	Social	1
-0.092333	0.076229	0.10495	0.057102	A	45	2	22	93	25	Male	Social	1
-0.070622	0.22641	0.20532	0.11426	V	49	2	22	93	25	Male	Social	1
-0.033694	0.21206	0.18497	0.10461	V	51	2	22	93	25	Male	Social	1
0.0195	0.20477	0.17474	0.10508	V	53	2	22	93	25	Male	Social	1
-0.031469	0.20593	0.18665	0.088626	V	57	2	22	93	25	Male	Social	1
-0.049186	0.25686	0.2423	0.091354	V	59	2	22	93	25	Male	Social	1
-0.24577	0.13817	0.25305	0.12395	V	61	2	22	93	25	Male	Social	1
0.008	0.31116	0.2802	0.12811	V	63	2	22	93	25	Male	Social	1
0.12393	0.28423	0.28134	0.12408	V	65	2	22	93	25	Male	Social	1
-0.035811	0.30828	0.29705	0.075256	V	69	2	22	93	25	Male	Social	1
-0.15269	0.12177	0.17783	0.079467	V	71	2	22	93	25	Male	Social	1
0.17822	0.31942	0.34894	0.097261	V	1	3	13	71	24	Female	Social	2
-0.3381	0.072026	0.3381	0.072026	V	3	3	13	71	24	Female	Social	2
-0.30674	0.05773	0.30674	0.05773	V	5	3	13	71	24	Female	Social	2
-0.23008	0.20746	0.29889	0.075042	V	9	3	13	71	24	Female	Social	2
-0.10473	0.19688	0.20037	0.093966	V	11	3	13	71	24	Female	Social	2
-0.00054545	0.28995	0.2735	0.086759	V	13	3	13	71	24	Female	Social	2
-0.18627	0.19359	0.25595	0.077105	V	15	3	13	71	24	Female	Social	2
-0.24198	0.079382	0.24198	0.079382	V	17	3	13	71	24	Female	Social	2
-0.2445	0.20032	0.31032	0.052555	V	21	3	13	71	24	Female	Social	2
-0.21309	0.14569	0.24355	0.083633	V	23	3	13	71	24	Female	Social	2
-0.053	0.052634	0.063683	0.038634	C	25	3	13	71	24	Female	Social	2
-0.0336	0.045786	0.0435	0.036243	C	27	3	13	71	24	Female	Social	2
-0.070341	0.048568	0.073854	0.042892	C	29	3	13	71	24	Female	Social	2
-0.041946	0.052451	0.053514	0.040202	C	33	3	13	71	24	Female	Social	2
-0.056209	0.040886	0.058767	0.03702	C	35	3	13	71	24	Female	Social	2
-0.076457	0.051316	0.078326	0.048348	C	37	3	13	71	24	Female	Social	2
-0.055739	0.042419	0.058043	0.039133	C	39	3	13	71	24	Female	Social	2
-0.061977	0.038854	0.063465	0.03631	C	41	3	13	71	24	Female	Social	2
-0.068109	0.046063	0.069326	0.044167	C	45	3	13	71	24	Female	Social	2
-0.056889	0.047442	0.064533	0.036075	C	47	3	13	71	24	Female	Social	2
-0.10733	0.064647	0.11212	0.055704	A	49	3	13	71	24	Female	Social	2
-0.08825	0.05347	0.0898	0.050754	A	51	3	13	71	24	Female	Social	2
-0.077977	0.041428	0.078721	0.039961	A	53	3	13	71	24	Female	Social	2
-0.060486	0.054273	0.068	0.044197	A	57	3	13	71	24	Female	Social	2
-0.08186	0.050759	0.084744	0.045657	A	59	3	13	71	24	Female	Social	2
-0.11678	0.050466	0.117	0.049949	A	61	3	13	71	24	Female	Social	2
-0.080205	0.050674	0.081523	0.048474	A	63	3	13	71	24	Female	Social	2
-0.076233	0.045713	0.079256	0.040105	A	65	3	13	71	24	Female	Social	2
-0.074326	0.035887	0.074804	0.034856	A	69	3	13	71	24	Female	Social	2
-0.097311	0.051316	0.098422	0.049101	A	71	3	13	71	24	Female	Social	2
0.044844	0.24085	0.20191	0.13418	V	1	4	27	97	35	Male	Social	2
-0.031188	0.20801	0.18219	0.10006	V	3	4	27	97	35	Male	Social	2
0.0010278	0.20548	0.17169	0.10909	V	5	4	27	97	35	Male	Social	2
-0.0021	0.20642	0.1775	0.10011	V	9	4	27	97	35	Male	Social	2
-0.038162	0.19734	0.16568	0.11058	V	11	4	27	97	35	Male	Social	2
0.014231	0.20429	0.1669	0.11557	V	13	4	27	97	35	Male	Social	2
-0.036738	0.1918	0.16236	0.10567	V	15	4	27	97	35	Male	Social	2
-0.073524	0.25318	0.227	0.12982	V	17	4	27	97	35	Male	Social	2
0.02781	0.22199	0.1899	0.11457	V	21	4	27	97	35	Male	Social	2
-0.0095366	0.21834	0.18783	0.10771	V	23	4	27	97	35	Male	Social	2
-0.055436	0.2341	0.19723	0.13429	C	25	4	27	97	35	Male	Social	2
0.010541	0.24426	0.20768	0.1243	C	27	4	27	97	35	Male	Social	2
-0.043073	0.22208	0.19215	0.11566	C	29	4	27	97	35	Male	Social	2
-0.033235	0.23651	0.20194	0.12271	C	33	4	27	97	35	Male	Social	2
0.034833	0.078567	0.073214	0.043872	C	35	4	27	97	35	Male	Social	2
0.018093	0.19249	0.16433	0.098702	C	37	4	27	97	35	Male	Social	2
-0.008186	0.17599	0.14591	0.096155	C	39	4	27	97	35	Male	Social	2
-0.004775	0.1798	0.14807	0.099319	C	41	4	27	97	35	Male	Social	2
-0.012595	0.19701	0.16807	0.1002	C	45	4	27	97	35	Male	Social	2
-0.009186	0.19268	0.16607	0.094743	C	47	4	27	97	35	Male	Social	2
0.019462	0.25736	0.21572	0.13735	A	49	4	27	97	35	Male	Social	2
0.023351	0.23904	0.20146	0.12644	A	51	4	27	97	35	Male	Social	2
-0.014073	0.2303	0.20095	0.10885	A	53	4	27	97	35	Male	Social	2
-0.0018235	0.25058	0.21506	0.12306	A	57	4	27	97	35	Male	Social	2
0.010095	0.073472	0.057667	0.045782	A	59	4	27	97	35	Male	Social	2
0.037581	0.17563	0.15726	0.083498	A	61	4	27	97	35	Male	Social	2
-0.027122	0.17437	0.14776	0.093709	A	63	4	27	97	35	Male	Social	2
-0.035375	0.17553	0.14688	0.099853	A	65	4	27	97	35	Male	Social	2
-0.023333	0.20104	0.1701	0.10647	A	69	4	27	97	35	Male	Social	2
-0.017767	0.1915	0.16181	0.10093	A	71	4	27	97	35	Male	Social	2
-0.050225	0.088727	0.072775	0.070906	C	63	10	21	82	26	Male	Social	1
-0.075875	0.073201	0.080375	0.068097	C	65	10	21	82	26	Male	Social	1
-0.072326	0.13227	0.086326	0.12337	C	69	10	21	82	26	Male	Social	1
0.16692	0.11726	0.18747	0.079244	C	71	10	21	82	26	Male	Social	1
-0.13468	0.039556	0.13468	0.039556	C	1	11	11	70	26	Female	Social	2
-0.082132	0.047947	0.083921	0.044651	C	3	11	11	70	26	Female	Social	2
-0.047372	0.045305	0.050256	0.042003	C	5	11	11	70	26	Female	Social	2
-0.046	0.040251	0.049622	0.035556	C	9	11	11	70	26	Female	Social	2
-0.059919	0.037103	0.063432	0.030516	C	11	11	11	70	26	Female	Social	2
-0.066714	0.047294	0.068333	0.044863	C	13	11	11	70	26	Female	Social	2
-0.061167	0.056803	0.071833	0.042111	C	15	11	11	70	26	Female	Social	2
-0.07886	0.051572	0.081093	0.047896	C	17	11	11	70	26	Female	Social	2
-0.075022	0.03952	0.075065	0.039436	C	21	11	11	70	26	Female	Social	2
-0.065721	0.047118	0.070744	0.038965	C	23	11	11	70	26	Female	Social	2
-0.24769	0.22319	0.32131	0.081066	V	25	11	11	70	26	Female	Social	2
-0.26434	0.058103	0.26434	0.058103	V	27	11	11	70	26	Female	Social	2
-0.23059	0.06193	0.23059	0.06193	V	29	11	11	70	26	Female	Social	2
-0.24659	0.070892	0.24659	0.070892	V	33	11	11	70	26	Female	Social	2
-0.24042	0.063063	0.24042	0.063063	V	35	11	11	70	26	Female	Social	2
-0.2693	0.061992	0.2693	0.061992	V	37	11	11	70	26	Female	Social	2
-0.26849	0.14219	0.2983	0.054007	V	39	11	11	70	26	Female	Social	2
-0.2694	0.038502	0.2694	0.038502	V	41	11	11	70	26	Female	Social	2
-0.27318	0.057842	0.27318	0.057842	V	45	11	11	70	26	Female	Social	2
-0.2724	0.060599	0.2724	0.060599	V	47	11	11	70	26	Female	Social	2
-0.077682	0.04367	0.079682	0.039812	A	49	11	11	70	26	Female	Social	2
-0.072841	0.055965	0.078477	0.047533	A	51	11	11	70	26	Female	Social	2
-0.076907	0.042783	0.077837	0.041025	A	53	11	11	70	26	Female	Social	2
-0.10926	0.04915	0.11002	0.047377	A	57	11	11	70	26	Female	Social	2
-0.072977	0.040142	0.074465	0.037238	A	59	11	11	70	26	Female	Social	2
-0.061927	0.052072	0.06939	0.041315	A	61	11	11	70	26	Female	Social	2
-0.060026	0.058175	0.072079	0.041822	A	63	11	11	70	26	Female	Social	2
-0.07478	0.053664	0.074976	0.053384	A	65	11	11	70	26	Female	Social	2
-0.083243	0.060159	0.091568	0.046081	A	69	11	11	70	26	Female	Social	2
-0.059366	0.052888	0.065073	0.045488	A	71	11	11	70	26	Female	Social	2
-0.11784	0.036522	0.11784	0.036522	C	1	12	9	55	27	Male	Social	2
-0.01866	0.044505	0.037085	0.030516	C	3	12	9	55	27	Male	Social	2
-0.03898	0.042984	0.043796	0.037956	C	5	12	9	55	27	Male	Social	2
-0.01468	0.031799	0.02592	0.023356	C	9	12	9	55	27	Male	Social	2
0.0075208	0.038113	0.031646	0.022083	C	11	12	9	55	27	Male	Social	2
-0.052513	0.064845	0.06959	0.04544	C	13	12	9	55	27	Male	Social	2
-0.086357	0.04896	0.0875	0.046835	C	15	12	9	55	27	Male	Social	2
-0.02075	0.0559	0.0444	0.0393	C	17	12	9	55	27	Male	Social	2
-0.049488	0.056319	0.06093	0.043341	C	21	12	9	55	27	Male	Social	2
0.16135	0.077573	0.16414	0.071327	C	23	12	9	55	27	Male	Social	2
-0.13038	0.081692	0.13141	0.079983	V	25	12	9	55	27	Male	Social	2
-0.20959	0.099788	0.21349	0.090914	V	27	12	9	55	27	Male	Social	2
-0.15782	0.13511	0.19187	0.07773	V	29	12	9	55	27	Male	Social	2
-0.15085	0.096365	0.1511	0.095952	V	33	12	9	55	27	Male	Social	2
-0.1385	0.086219	0.14705	0.070263	V	35	12	9	55	27	Male	Social	2
-0.22429	0.075083	0.22429	0.075083	V	37	12	9	55	27	Male	Social	2
-0.15939	0.10367	0.16294	0.097874	V	39	12	9	55	27	Male	Social	2
-0.12953	0.20392	0.22796	0.075059	V	41	12	9	55	27	Male	Social	2
0.21712	0.16154	0.26157	0.066143	V	45	12	9	55	27	Male	Social	2
-0.13916	0.11894	0.16613	0.075653	V	47	12	9	55	27	Male	Social	2
-0.068511	0.054889	0.077574	0.040742	A	49	12	9	55	27	Male	Social	2
-0.063154	0.054405	0.069051	0.046473	A	51	12	9	55	27	Male	Social	2
-0.098878	0.043272	0.099449	0.041914	A	53	12	9	55	27	Male	Social	2
-0.087026	0.048746	0.087921	0.047068	A	57	12	9	55	27	Male	Social	2
-0.12193	0.073339	0.1246	0.068546	A	59	12	9	55	27	Male	Social	2
-0.028212	0.093064	0.077606	0.057191	A	61	12	9	55	27	Male	Social	2
-0.052789	0.062503	0.071	0.039893	A	63	12	9	55	27	Male	Social	2
-0.081286	0.1884	0.10671	0.17474	A	65	12	9	55	27	Male	Social	2
-0.096568	0.14439	0.10614	0.13731	A	69	12	9	55	27	Male	Social	2
-0.082128	0.064633	0.09059	0.051744	A	71	12	9	55	27	Male	Social	2
-0.14157	0.06062	0.14186	0.059928	C	1	14	13	83	24	Male	Social	1
-0.063053	0.051684	0.066	0.047756	C	3	14	13	83	24	Male	Social	1
-0.041122	0.052535	0.053902	0.038925	C	5	14	13	83	24	Male	Social	1
-0.063707	0.05821	0.071561	0.047953	C	9	14	13	83	24	Male	Social	1
0.18427	0.073012	0.18427	0.073012	C	11	14	13	83	24	Male	Social	1
-0.092133	0.047387	0.092133	0.047387	C	13	14	13	83	24	Male	Social	1
-0.054974	0.044263	0.062342	0.032733	C	15	14	13	83	24	Male	Social	1
-0.0732	0.048093	0.0782	0.039113	C	17	14	13	83	24	Male	Social	1
-0.11356	0.061003	0.11403	0.060092	C	21	14	13	83	24	Male	Social	1
-0.0635	0.03903	0.064405	0.03748	C	23	14	13	83	24	Male	Social	1
-0.034103	0.056642	0.053414	0.038183	A	25	14	13	83	24	Male	Social	1
-0.082563	0.046726	0.082563	0.046726	A	27	14	13	83	24	Male	Social	1
-0.08078	0.044865	0.081951	0.042633	A	29	14	13	83	24	Male	Social	1
-0.10915	0.057424	0.11344	0.048147	A	33	14	13	83	24	Male	Social	1
-0.11275	0.066616	0.11682	0.058893	A	35	14	13	83	24	Male	Social	1
-0.11695	0.05075	0.11695	0.05075	A	37	14	13	83	24	Male	Social	1
-0.12008	0.051019	0.12008	0.051019	A	39	14	13	83	24	Male	Social	1
-0.10518	0.048105	0.10649	0.045076	A	41	14	13	83	24	Male	Social	1
-0.12952	0.045424	0.12952	0.045424	A	45	14	13	83	24	Male	Social	1
-0.10768	0.055536	0.10968	0.051359	A	47	14	13	83	24	Male	Social	1
-0.19379	0.071309	0.19379	0.071309	V	49	14	13	83	24	Male	Social	1
-0.10641	0.15983	0.16793	0.089808	V	51	14	13	83	24	Male	Social	1
-0.094882	0.18931	0.19482	0.077517	V	53	14	13	83	24	Male	Social	1
0.074975	0.20026	0.18378	0.10597	V	57	14	13	83	24	Male	Social	1
0.0968	0.26453	0.26691	0.079277	V	59	14	13	83	24	Male	Social	1
0.074595	0.059878	0.078108	0.055082	V	61	14	13	83	24	Male	Social	1
-0.10047	0.12313	0.11623	0.10799	V	63	14	13	83	24	Male	Social	1
-0.1424	0.23431	0.25145	0.10418	V	65	14	13	83	24	Male	Social	1
-0.12568	0.072399	0.12602	0.071788	V	69	14	13	83	24	Male	Social	1
-0.12661	0.16169	0.18798	0.079729	V	71	14	13	83	24	Male	Social	1
-0.10415	0.057466	0.10506	0.055761	C	1	18	9	77	20	Male	Social	1
-0.042893	0.039895	0.0475	0.03417	C	3	18	9	77	20	Male	Social	1
-0.1344	0.20973	0.1346	0.2096	C	5	18	9	77	20	Male	Social	1
-0.12251	0.24913	0.12531	0.24769	C	9	18	9	77	20	Male	Social	1
-7.9935	0.43911	7.9935	0.43911	C	11	18	9	77	20	Male	Social	1
-0.10278	0.30569	0.11918	0.29952	C	13	18	9	77	20	Male	Social	1
-0.03375	0.059767	0.05185	0.044059	C	15	18	9	77	20	Male	Social	1
-0.037121	0.05115	0.046212	0.042837	C	17	18	9	77	20	Male	Social	1
-0.13717	0.28694	0.15583	0.27666	C	21	18	9	77	20	Male	Social	1
0.17294	0.078518	0.17294	0.078518	C	23	18	9	77	20	Male	Social	1
-0.11959	0.068195	0.12182	0.064034	V	25	18	9	77	20	Male	Social	1
-0.10772	0.070591	0.1105	0.066048	V	27	18	9	77	20	Male	Social	1
-0.12016	0.070679	0.12118	0.068871	V	29	18	9	77	20	Male	Social	1
-0.090545	0.073513	0.093091	0.070184	V	33	18	9	77	20	Male	Social	1
-0.09398	0.065909	0.095235	0.064045	V	35	18	9	77	20	Male	Social	1
-0.13525	0.073933	0.13602	0.072493	V	37	18	9	77	20	Male	Social	1
-0.15933	0.077127	0.15957	0.076635	V	39	18	9	77	20	Male	Social	1
-0.11902	0.061138	0.12151	0.055929	V	41	18	9	77	20	Male	Social	1
-0.15208	0.10378	0.16849	0.073616	V	45	18	9	77	20	Male	Social	1
-0.090704	0.040867	0.091	0.04019	A	49	18	9	77	20	Male	Social	1
-0.10363	0.054026	0.10484	0.051585	A	51	18	9	77	20	Male	Social	1
-0.08414	0.11201	0.086047	0.11052	A	53	18	9	77	20	Male	Social	1
-0.07571	0.058314	0.083419	0.046406	A	57	18	9	77	20	Male	Social	1
-0.0429	0.055056	0.058	0.038494	A	59	18	9	77	20	Male	Social	1
0.0053333	0.051679	0.040208	0.032383	A	61	18	9	77	20	Male	Social	1
-0.043038	0.044665	0.051906	0.033717	A	65	18	9	77	20	Male	Social	1
-0.04702	0.062791	0.059255	0.051151	A	69	18	9	77	20	Male	Social	1
-0.055453	0.060612	0.069755	0.042996	A	71	18	9	77	20	Male	Social	1
-0.15962	0.043212	0.15962	0.043212	A	1	19	7	61	20	Female	Social	2
-0.049763	0.054566	0.062237	0.039277	A	3	19	7	61	20	Female	Social	2
-0.057738	0.051153	0.065119	0.041082	A	5	19	7	61	20	Female	Social	2
-0.061914	0.060847	0.067457	0.054444	A	9	19	7	61	20	Female	Social	2
-0.08493	0.054525	0.088465	0.04843	A	11	19	7	61	20	Female	Social	2
-0.083636	0.042418	0.084136	0.041394	A	13	19	7	61	20	Female	Social	2
-0.092543	0.067026	0.094543	0.064109	A	15	19	7	61	20	Female	Social	2
-0.078533	0.045772	0.079956	0.04318	A	17	19	7	61	20	Female	Social	2
-0.077935	0.049392	0.08137	0.043362	A	21	19	7	61	20	Female	Social	2
-0.068667	0.057451	0.078578	0.042521	A	23	19	7	61	20	Female	Social	2
-0.034605	0.059831	0.058233	0.036523	C	25	19	7	61	20	Female	Social	2
-0.0437	0.05916	0.05775	0.045144	C	27	19	7	61	20	Female	Social	2
-0.053488	0.048511	0.059256	0.041081	C	29	19	7	61	20	Female	Social	2
-0.065622	0.063035	0.076378	0.049026	C	33	19	7	61	20	Female	Social	2
-0.077651	0.04929	0.081884	0.041692	C	35	19	7	61	20	Female	Social	2
-0.093349	0.055534	0.093349	0.055534	C	37	19	7	61	20	Female	Social	2
-0.075457	0.059088	0.079674	0.053128	C	39	19	7	61	20	Female	Social	2
-0.092651	0.050038	0.09386	0.047674	C	41	19	7	61	20	Female	Social	2
-0.091567	0.18162	0.1643	0.1172	C	45	19	7	61	20	Female	Social	2
-0.076488	0.056172	0.078535	0.053202	C	47	19	7	61	20	Female	Social	2
-0.12844	0.24973	0.26914	0.071368	V	49	19	7	61	20	Female	Social	2
-0.16216	0.22562	0.26984	0.057471	V	51	19	7	61	20	Female	Social	2
-0.16444	0.20968	0.25267	0.079292	V	53	19	7	61	20	Female	Social	2
-0.04831	0.27806	0.26907	0.074467	V	57	19	7	61	20	Female	Social	2
-0.19976	0.23792	0.30224	0.062234	V	59	19	7	61	20	Female	Social	2
-0.1865	0.078088	0.18885	0.072062	V	61	19	7	61	20	Female	Social	2
-0.22005	0.092292	0.22075	0.090561	V	63	19	7	61	20	Female	Social	2
-0.17663	0.079568	0.17663	0.079568	V	65	19	7	61	20	Female	Social	2
-0.222	0.085285	0.222	0.085285	V	69	19	7	61	20	Female	Social	2
-0.19425	0.088813	0.1953	0.086436	V	71	19	7	61	20	Female	Social	2
-0.16729	0.069154	0.16729	0.069154	A	1	22	13	73	29	Male	Social	1
-0.10359	0.04856	0.10418	0.047246	A	3	22	13	73	29	Male	Social	1
-0.068795	0.047575	0.071718	0.042917	A	5	22	13	73	29	Male	Social	1
-0.055902	0.04721	0.058439	0.043949	A	9	22	13	73	29	Male	Social	1
-0.084	0.057213	0.090045	0.046869	A	11	22	13	73	29	Male	Social	1
-0.077857	0.043399	0.078184	0.042795	A	13	22	13	73	29	Male	Social	1
-0.077702	0.05833	0.078809	0.056793	A	15	22	13	73	29	Male	Social	1
-0.075023	0.05461	0.077488	0.050964	A	17	22	13	73	29	Male	Social	1
-0.099063	0.034068	0.099063	0.034068	A	21	22	13	73	29	Male	Social	1
-0.085958	0.052009	0.087125	0.049987	A	23	22	13	73	29	Male	Social	1
-0.090324	0.051867	0.090595	0.051381	V	25	22	13	73	29	Male	Social	1
-0.12356	0.051521	0.12398	0.050481	V	27	22	13	73	29	Male	Social	1
-0.16386	0.070953	0.16386	0.070953	V	29	22	13	73	29	Male	Social	1
-0.11437	0.058157	0.1149	0.057062	V	33	22	13	73	29	Male	Social	1
-0.12114	0.075401	0.13095	0.056143	V	35	22	13	73	29	Male	Social	1
-0.17673	0.042629	0.17673	0.042629	V	37	22	13	73	29	Male	Social	1
-0.12825	0.13598	0.17283	0.069154	V	39	22	13	73	29	Male	Social	1
-0.14104	0.061315	0.14104	0.061315	V	41	22	13	73	29	Male	Social	1
-0.12884	0.075432	0.13104	0.07146	V	45	22	13	73	29	Male	Social	1
-0.13608	0.060298	0.13867	0.053954	V	47	22	13	73	29	Male	Social	1
-0.038633	0.036873	0.045816	0.02721	C	49	22	13	73	29	Male	Social	1
-0.0014255	0.048634	0.037553	0.030437	C	51	22	13	73	29	Male	Social	1
-0.00091489	0.040144	0.030745	0.025429	C	53	22	13	73	29	Male	Social	1
-0.019729	0.050875	0.033479	0.042908	C	57	22	13	73	29	Male	Social	1
-0.018234	0.051	0.038745	0.037509	C	59	22	13	73	29	Male	Social	1
0.010865	0.053914	0.045459	0.030068	C	61	22	13	73	29	Male	Social	1
-0.028024	0.047958	0.045024	0.03206	C	63	22	13	73	29	Male	Social	1
0.0081707	0.057478	0.043878	0.037399	C	65	22	13	73	29	Male	Social	1
-0.01878	0.050285	0.045951	0.026941	C	69	22	13	73	29	Male	Social	1
0.21895	0.058721	0.21895	0.058721	C	71	22	13	73	29	Male	Social	1
-0.27956	0.16561	0.31444	0.078525	V	1	23	22	92	26	Female	Social	2
-0.25533	0.069624	0.25533	0.069624	V	3	23	22	92	26	Female	Social	2
-0.22044	0.083035	0.22044	0.083035	V	5	23	22	92	26	Female	Social	2
-0.20377	0.071442	0.20433	0.069769	V	9	23	22	92	26	Female	Social	2
-0.20963	0.065542	0.20963	0.065542	V	11	23	22	92	26	Female	Social	2
-0.16678	0.12775	0.19424	0.078611	V	13	23	22	92	26	Female	Social	2
-0.1492	0.19061	0.22867	0.074991	V	15	23	22	92	26	Female	Social	2
-0.17348	0.071402	0.17348	0.071402	V	17	23	22	92	26	Female	Social	2
-0.23965	0.081968	0.23965	0.081968	V	21	23	22	92	26	Female	Social	2
-0.21778	0.063303	0.21778	0.063303	V	23	23	22	92	26	Female	Social	2
-0.086818	0.050049	0.087545	0.048735	A	25	23	22	92	26	Female	Social	2
-0.054304	0.054367	0.062739	0.04412	A	27	23	22	92	26	Female	Social	2
-0.060444	0.06372	0.073244	0.048064	A	29	23	22	92	26	Female	Social	2
-0.075239	0.040449	0.076587	0.037775	A	33	23	22	92	26	Female	Social	2
-0.073535	0.058549	0.079674	0.049648	A	35	23	22	92	26	Female	Social	2
-0.03586	0.060204	0.058186	0.038405	A	37	23	22	92	26	Female	Social	2
-0.059975	0.059397	0.072675	0.042428	A	39	23	22	92	26	Female	Social	2
-0.06886	0.056244	0.072953	0.050687	A	41	23	22	92	26	Female	Social	2
-0.068405	0.049481	0.073054	0.042102	A	45	23	22	92	26	Female	Social	2
-0.063233	0.041892	0.065372	0.038383	A	47	23	22	92	26	Female	Social	2
-0.066023	0.066179	0.075977	0.05416	C	49	23	22	92	26	Female	Social	2
-0.045978	0.049871	0.054065	0.040744	C	51	23	22	92	26	Female	Social	2
-0.063956	0.057549	0.072267	0.046411	C	53	23	22	92	26	Female	Social	2
-0.074283	0.041297	0.075761	0.038454	C	57	23	22	92	26	Female	Social	2
-0.058867	0.064212	0.068556	0.053484	C	59	23	22	92	26	Female	Social	2
-0.034023	0.042815	0.045372	0.030177	C	61	23	22	92	26	Female	Social	2
-0.05285	0.050452	0.06205	0.038226	C	63	23	22	92	26	Female	Social	2
-0.062721	0.05146	0.068814	0.042751	C	65	23	22	92	26	Female	Social	2
-0.034946	0.071163	0.062459	0.048059	C	69	23	22	92	26	Female	Social	2
-0.017707	0.042805	0.03639	0.028219	C	71	23	22	92	26	Female	Social	2
0.23048	0.077037	0.23048	0.077037	V	1	24	8	67	16	Male	Social	2
0.13297	0.28198	0.30714	0.038899	V	3	24	8	67	16	Male	Social	2
0.17615	0.24031	0.29315	0.043682	V	5	24	8	67	16	Male	Social	2
0.052339	0.28505	0.28353	0.047592	V	9	24	8	67	16	Male	Social	2
-0.19311	0.13089	0.20966	0.10155	V	13	24	8	67	16	Male	Social	2
-0.1745	0.093304	0.18013	0.081661	V	15	24	8	67	16	Male	Social	2
-0.1808	0.13166	0.19484	0.10932	V	17	24	8	67	16	Male	Social	2
-0.25912	0.083925	0.26227	0.073258	V	21	24	8	67	16	Male	Social	2
-0.22279	0.10721	0.23444	0.077852	V	23	24	8	67	16	Male	Social	2
-0.15162	0.046229	0.15162	0.046229	A	25	24	8	67	16	Male	Social	2
-0.13807	0.043895	0.13807	0.043895	A	27	24	8	67	16	Male	Social	2
-0.12632	0.049498	0.12788	0.045242	A	29	24	8	67	16	Male	Social	2
-0.10774	0.063485	0.11513	0.048549	A	33	24	8	67	16	Male	Social	2
-0.11214	0.049253	0.1159	0.039417	A	35	24	8	67	16	Male	Social	2
-0.092766	0.052708	0.095149	0.048172	A	37	24	8	67	16	Male	Social	2
-0.1012	0.055389	0.10232	0.053248	A	39	24	8	67	16	Male	Social	2
-0.10087	0.054692	0.10257	0.051372	A	41	24	8	67	16	Male	Social	2
-0.055731	0.059997	0.069269	0.043292	A	45	24	8	67	16	Male	Social	2
-0.08384	0.074931	0.09768	0.055237	A	47	24	8	67	16	Male	Social	2
-0.016063	0.055991	0.047229	0.033474	C	49	24	8	67	16	Male	Social	2
-0.0368	0.082433	0.0546	0.07166	C	51	24	8	67	16	Male	Social	2
0.0027907	0.10116	0.066	0.076038	C	53	24	8	67	16	Male	Social	2
0.0007	0.056759	0.04506	0.033915	C	57	24	8	67	16	Male	Social	2
0.1768	0.1006	0.19061	0.070331	C	59	24	8	67	16	Male	Social	2
-0.046623	0.051452	0.059639	0.035229	C	61	24	8	67	16	Male	Social	2
-0.013623	0.060818	0.04877	0.038331	C	63	24	8	67	16	Male	Social	2
-0.054159	0.059153	0.068381	0.041572	C	65	24	8	67	16	Male	Social	2
-0.046984	0.065791	0.064766	0.048061	C	69	24	8	67	16	Male	Social	2
-0.011615	0.11368	0.076538	0.084184	C	71	24	8	67	16	Male	Social	2
-0.22294	0.29554	0.35723	0.088178	V	1	26	16	70	27	Male	Social	1
-0.16371	0.13635	0.19252	0.090155	V	3	26	16	70	27	Male	Social	1
-0.10477	0.073402	0.10753	0.069223	V	9	26	16	70	27	Male	Social	1
-0.16023	0.057974	0.16023	0.057974	V	15	26	16	70	27	Male	Social	1
-0.13059	0.058551	0.13059	0.058551	V	17	26	16	70	27	Male	Social	1
-0.155	0.062342	0.15563	0.06074	V	21	26	16	70	27	Male	Social	1
-0.14303	0.059435	0.14303	0.059435	V	23	26	16	70	27	Male	Social	1
-0.094818	0.088511	0.11627	0.053408	A	25	26	16	70	27	Male	Social	1
-0.094667	0.052773	0.097608	0.046991	A	27	26	16	70	27	Male	Social	1
-0.10657	0.056612	0.10709	0.055586	A	29	26	16	70	27	Male	Social	1
-0.095113	0.05361	0.098283	0.047426	A	33	26	16	70	27	Male	Social	1
-0.12419	0.085151	0.12902	0.077486	A	35	26	16	70	27	Male	Social	1
-0.093508	0.04435	0.093508	0.04435	A	37	26	16	70	27	Male	Social	1
-0.10675	0.058218	0.10675	0.058218	A	39	26	16	70	27	Male	Social	1
-0.0995	0.039426	0.0995	0.039426	A	41	26	16	70	27	Male	Social	1
-0.12484	0.0399	0.12484	0.0399	A	45	26	16	70	27	Male	Social	1
-0.093228	0.055128	0.10151	0.037387	A	47	26	16	70	27	Male	Social	1
-0.036756	0.050852	0.054267	0.030917	C	49	26	16	70	27	Male	Social	1
-0.042327	0.048182	0.054058	0.034186	C	51	26	16	70	27	Male	Social	1
-0.015442	0.047771	0.04075	0.028846	C	53	26	16	70	27	Male	Social	1
0.00071698	0.050609	0.036943	0.034216	C	57	26	16	70	27	Male	Social	1
0.17908	0.061694	0.17908	0.061694	C	59	26	16	70	27	Male	Social	1
-0.036934	0.04368	0.042148	0.038585	C	61	26	16	70	27	Male	Social	1
-0.0078689	0.048865	0.034295	0.035425	C	63	26	16	70	27	Male	Social	1
-0.028	0.055382	0.049607	0.036875	C	65	26	16	70	27	Male	Social	1
-0.022615	0.038945	0.0356	0.027368	C	69	26	16	70	27	Male	Social	1
-0.05959	0.047723	0.066541	0.037232	C	71	26	16	70	27	Male	Social	1
-0.13374	0.063209	0.13374	0.063209	V	1	28	18	77	32	Male	Social	2
-0.14255	0.075773	0.14274	0.07541	V	3	28	18	77	32	Male	Social	2
-0.1874	0.084033	0.18906	0.080167	V	5	28	18	77	32	Male	Social	2
-0.23679	0.078754	0.2386	0.07297	V	9	28	18	77	32	Male	Social	2
-0.14817	0.073631	0.14869	0.072558	V	11	28	18	77	32	Male	Social	2
-0.19379	0.10963	0.20915	0.075703	V	13	28	18	77	32	Male	Social	2
-0.1998	0.081687	0.20246	0.074743	V	15	28	18	77	32	Male	Social	2
-0.17641	0.057869	0.17641	0.057869	V	17	28	18	77	32	Male	Social	2
-0.19745	0.14064	0.22533	0.088357	V	21	28	18	77	32	Male	Social	2
-0.13487	0.084374	0.13884	0.077556	V	23	28	18	77	32	Male	Social	2
-0.057226	0.049031	0.064613	0.03859	C	25	28	18	77	32	Male	Social	2
-0.045017	0.045553	0.053817	0.034504	C	27	28	18	77	32	Male	Social	2
-0.068387	0.044158	0.071065	0.039629	C	29	28	18	77	32	Male	Social	2
-0.060574	0.042213	0.064344	0.036098	C	33	28	18	77	32	Male	Social	2
-0.058603	0.048883	0.064672	0.040351	C	35	28	18	77	32	Male	Social	2
-0.039896	0.054736	0.057021	0.03607	C	37	28	18	77	32	Male	Social	2
-0.035512	0.049703	0.050163	0.034427	C	39	28	18	77	32	Male	Social	2
-0.03668	0.053706	0.05572	0.033002	C	41	28	18	77	32	Male	Social	2
-0.073642	0.12053	0.088962	0.10949	C	45	28	18	77	32	Male	Social	2
0.17821	0.080091	0.1846	0.063662	C	47	28	18	77	32	Male	Social	2
-0.098545	0.049368	0.1015	0.042807	A	49	28	18	77	32	Male	Social	2
-0.086304	0.076505	0.093522	0.067277	A	51	28	18	77	32	Male	Social	2
-0.074721	0.050358	0.080163	0.040903	A	53	28	18	77	32	Male	Social	2
-0.052313	0.06203	0.067187	0.045082	A	57	28	18	77	32	Male	Social	2
-0.093811	0.086647	0.1063	0.070283	A	59	28	18	77	32	Male	Social	2
-0.062377	0.1001	0.10072	0.060382	A	61	28	18	77	32	Male	Social	2
-0.075216	0.084204	0.10047	0.050643	A	63	28	18	77	32	Male	Social	2
-0.083691	0.065028	0.097473	0.041056	A	65	28	18	77	32	Male	Social	2
-0.063833	0.10787	0.10463	0.06816	A	69	28	18	77	32	Male	Social	2
-0.09725	0.11991	0.13479	0.074043	A	71	28	18	77	32	Male	Social	2
-0.12721	0.030261	0.12721	0.030261	C	1	30	9	59	25	Male	Social	1
-0.065677	0.038755	0.067839	0.034765	C	3	30	9	59	25	Male	Social	1
-0.076694	0.041789	0.077177	0.040873	C	5	30	9	59	25	Male	Social	1
-0.068766	0.032408	0.068766	0.032408	C	9	30	9	59	25	Male	Social	1
-0.076098	0.040898	0.076393	0.040335	C	11	30	9	59	25	Male	Social	1
-0.089918	0.059073	0.098041	0.043944	C	13	30	9	59	25	Male	Social	1
-0.056189	0.03827	0.058302	0.0349	C	15	30	9	59	25	Male	Social	1
-0.072755	0.049387	0.077057	0.042217	C	17	30	9	59	25	Male	Social	1
-0.055	0.05188	0.063741	0.040423	C	21	30	9	59	25	Male	Social	1
0.18587	0.058563	0.18587	0.058563	C	23	30	9	59	25	Male	Social	1
-0.0901	0.059719	0.09674	0.047963	A	25	30	9	59	25	Male	Social	1
-0.11319	0.076493	0.11335	0.076261	A	27	30	9	59	25	Male	Social	1
-0.085396	0.053745	0.087962	0.049346	A	29	30	9	59	25	Male	Social	1
-0.10226	0.04986	0.10574	0.041834	A	33	30	9	59	25	Male	Social	1
-0.10866	0.060439	0.11296	0.05178	A	35	30	9	59	25	Male	Social	1
-0.11823	0.036354	0.11823	0.036354	A	37	30	9	59	25	Male	Social	1
-0.095429	0.045591	0.095873	0.044633	A	39	30	9	59	25	Male	Social	1
-0.10518	0.051186	0.10518	0.051186	A	41	30	9	59	25	Male	Social	1
-0.10228	0.041368	0.10241	0.041053	A	45	30	9	59	25	Male	Social	1
-0.10893	0.047239	0.10893	0.047239	A	47	30	9	59	25	Male	Social	1
-0.17087	0.10332	0.1851	0.07431	V	49	30	9	59	25	Male	Social	1
-0.14413	0.069872	0.14413	0.069872	V	51	30	9	59	25	Male	Social	1
-0.13784	0.058696	0.14144	0.049206	V	53	30	9	59	25	Male	Social	1
-0.17362	0.062471	0.17362	0.062471	V	57	30	9	59	25	Male	Social	1
-0.19366	0.044732	0.19366	0.044732	V	59	30	9	59	25	Male	Social	1
-0.17	0.071735	0.17098	0.069318	V	61	30	9	59	25	Male	Social	1
-0.23119	0.078394	0.23119	0.078394	V	63	30	9	59	25	Male	Social	1
-0.19215	0.09069	0.19294	0.088959	V	65	30	9	59	25	Male	Social	1
-0.22007	0.068032	0.22007	0.068032	V	69	30	9	59	25	Male	Social	1
-0.18546	0.07919	0.18946	0.06887	V	71	30	9	59	25	Male	Social	1
-0.17561	0.045859	0.17898	0.029759	C	1	32	15	84	24	Male	Social	2
-0.0615	0.038563	0.062468	0.036948	C	3	32	15	84	24	Male	Social	2
-0.058194	0.036968	0.059742	0.034366	C	5	32	15	84	24	Male	Social	2
-0.077338	0.028002	0.077338	0.028002	C	9	32	15	84	24	Male	Social	2
-0.076098	0.041762	0.076623	0.040775	C	11	32	15	84	24	Male	Social	2
-0.05512	0.054357	0.06836	0.035866	C	13	32	15	84	24	Male	Social	2
-0.059231	0.053721	0.070692	0.036981	C	15	32	15	84	24	Male	Social	2
-0.057385	0.052874	0.065	0.042957	C	17	32	15	84	24	Male	Social	2
-0.069585	0.050247	0.076717	0.038227	C	21	32	15	84	24	Male	Social	2
0.1767	0.057668	0.1767	0.057668	C	23	32	15	84	24	Male	Social	2
-0.10802	0.069042	0.11602	0.054195	V	25	32	15	84	24	Male	Social	2
-0.14342	0.062789	0.14345	0.062702	V	27	32	15	84	24	Male	Social	2
-0.13617	0.054245	0.13617	0.054245	V	29	32	15	84	24	Male	Social	2
-0.13678	0.049134	0.13678	0.049134	V	33	32	15	84	24	Male	Social	2
-0.1643	0.059199	0.16622	0.053441	V	35	32	15	84	24	Male	Social	2
-0.21019	0.055608	0.21019	0.055608	V	37	32	15	84	24	Male	Social	2
-0.17494	0.04681	0.17494	0.04681	V	39	32	15	84	24	Male	Social	2
-0.13702	0.074818	0.13724	0.074403	V	41	32	15	84	24	Male	Social	2
-0.17605	0.09466	0.18678	0.070742	V	45	32	15	84	24	Male	Social	2
-0.18819	0.062757	0.19209	0.049302	V	47	32	15	84	24	Male	Social	2
-0.10887	0.038492	0.10887	0.038492	A	49	32	15	84	24	Male	Social	2
-0.093365	0.037986	0.093365	0.037986	A	51	32	15	84	24	Male	Social	2
-0.073855	0.03145	0.073855	0.03145	A	53	32	15	84	24	Male	Social	2
-0.11723	0.043773	0.11986	0.03583	A	57	32	15	84	24	Male	Social	2
-0.077533	0.042877	0.0798	0.038416	A	59	32	15	84	24	Male	Social	2
-0.075457	0.057493	0.083587	0.044537	A	61	32	15	84	24	Male	Social	2
-0.098176	0.040278	0.098176	0.040278	A	63	32	15	84	24	Male	Social	2
-0.082396	0.050987	0.085302	0.045859	A	65	32	15	84	24	Male	Social	2
-0.078231	0.053443	0.084808	0.041986	A	69	32	15	84	24	Male	Social	2
-0.10294	0.055178	0.10694	0.046783	A	71	32	15	84	24	Male	Social	2
-0.18241	0.051801	0.18241	0.051801	A	1	36	10	75	20	Male	Social	2
-0.1266	0.05358	0.12667	0.053394	A	3	36	10	75	20	Male	Social	2
-0.11985	0.057067	0.121	0.054528	A	5	36	10	75	20	Male	Social	2
-0.10081	0.058162	0.10402	0.052088	A	9	36	10	75	20	Male	Social	2
-0.098792	0.064367	0.10038	0.061817	A	11	36	10	75	20	Male	Social	2
-0.088742	0.046727	0.088742	0.046727	A	13	36	10	75	20	Male	Social	2
-0.10395	0.051427	0.10508	0.049039	A	15	36	10	75	20	Male	Social	2
-0.10182	0.041055	0.10182	0.041055	A	17	36	10	75	20	Male	Social	2
-0.11103	0.047738	0.11156	0.046478	A	21	36	10	75	20	Male	Social	2
-0.0939	0.047335	0.095433	0.044106	A	23	36	10	75	20	Male	Social	2
-0.1207	0.1125	0.14792	0.072279	V	25	36	10	75	20	Male	Social	2
-0.16837	0.070281	0.16856	0.069808	V	27	36	10	75	20	Male	Social	2
-0.13066	0.062502	0.13382	0.055288	V	29	36	10	75	20	Male	Social	2
-0.14392	0.085788	0.15054	0.073357	V	33	36	10	75	20	Male	Social	2
-0.15161	0.12541	0.17632	0.086504	V	35	36	10	75	20	Male	Social	2
-0.1733	0.081499	0.17458	0.078662	V	37	36	10	75	20	Male	Social	2
-0.10555	0.060009	0.10555	0.060009	V	39	36	10	75	20	Male	Social	2
-0.14142	0.08114	0.14142	0.08114	V	41	36	10	75	20	Male	Social	2
-0.15122	0.080599	0.1537	0.075666	V	45	36	10	75	20	Male	Social	2
-0.14966	0.09343	0.15094	0.091302	V	47	36	10	75	20	Male	Social	2
-0.028673	0.064018	0.053	0.045498	C	49	36	10	75	20	Male	Social	2
-0.048245	0.056279	0.057038	0.047158	C	51	36	10	75	20	Male	Social	2
-0.025943	0.049976	0.042774	0.036316	C	53	36	10	75	20	Male	Social	2
-0.044667	0.06198	0.061519	0.044926	C	57	36	10	75	20	Male	Social	2
0.20908	0.075465	0.21342	0.061857	C	59	36	10	75	20	Male	Social	2
-0.046557	0.039895	0.051082	0.0338	C	61	36	10	75	20	Male	Social	2
-0.026694	0.048144	0.046048	0.02978	C	63	36	10	75	20	Male	Social	2
-0.049968	0.036626	0.051581	0.034278	C	65	36	10	75	20	Male	Social	2
-0.060156	0.032646	0.060625	0.031753	C	69	36	10	75	20	Male	Social	2
-0.019754	0.049397	0.043328	0.030466	C	71	36	10	75	20	Male	Social	2
-0.1682	0.04508	0.1682	0.04508	C	1	39	21	82	31	Female	Social	2
-0.061478	0.047508	0.067	0.039139	C	3	39	21	82	31	Female	Social	2
-0.078068	0.11849	0.087068	0.11189	C	5	39	21	82	31	Female	Social	2
-0.069364	0.045105	0.070864	0.042652	C	9	39	21	82	31	Female	Social	2
-0.029457	0.15121	0.092457	0.12253	C	11	39	21	82	31	Female	Social	2
-0.056837	0.045645	0.061721	0.038609	C	13	39	21	82	31	Female	Social	2
-0.046658	0.054026	0.057816	0.041492	C	15	39	21	82	31	Female	Social	2
-0.058929	0.053679	0.065595	0.045067	C	17	39	21	82	31	Female	Social	2
-0.034769	0.04981	0.049897	0.034154	C	21	39	21	82	31	Female	Social	2
-0.034279	0.048414	0.047442	0.035251	C	23	39	21	82	31	Female	Social	2
-0.19244	0.13267	0.21809	0.082662	V	25	39	21	82	31	Female	Social	2
-0.25473	0.10482	0.26718	0.065912	V	27	39	21	82	31	Female	Social	2
-0.14809	0.050834	0.14809	0.050834	V	29	39	21	82	31	Female	Social	2
-0.23484	0.13369	0.26382	0.055639	V	33	39	21	82	31	Female	Social	2
-0.23247	0.069989	0.23247	0.069989	V	35	39	21	82	31	Female	Social	2
-0.23559	0.093552	0.23559	0.093552	V	37	39	21	82	31	Female	Social	2
-0.2149	0.085122	0.2149	0.085122	V	39	39	21	82	31	Female	Social	2
-0.23633	0.087438	0.23633	0.087438	V	41	39	21	82	31	Female	Social	2
-0.2	0.070791	0.2	0.070791	V	45	39	21	82	31	Female	Social	2
-0.21621	0.076637	0.21621	0.076637	V	47	39	21	82	31	Female	Social	2
-0.042683	0.047209	0.050244	0.038839	A	49	39	21	82	31	Female	Social	2
-0.054375	0.051743	0.061275	0.043115	A	51	39	21	82	31	Female	Social	2
-0.068419	0.047206	0.070186	0.044471	A	53	39	21	82	31	Female	Social	2
-0.047051	0.056881	0.061821	0.039814	A	57	39	21	82	31	Female	Social	2
-0.069186	0.047227	0.071512	0.043536	A	59	39	21	82	31	Female	Social	2
-0.0795	0.047689	0.0795	0.047689	A	61	39	21	82	31	Female	Social	2
-0.06613	0.047656	0.067913	0.045021	A	63	39	21	82	31	Female	Social	2
-0.078511	0.058761	0.084956	0.048739	A	65	39	21	82	31	Female	Social	2
-0.048413	0.04362	0.055239	0.034343	A	69	39	21	82	31	Female	Social	2
-0.057222	0.053591	0.067533	0.039451	A	71	39	21	82	31	Female	Social	2
-0.18395	0.047505	0.18395	0.047505	C	1	40	18	82	23	Male	Social	2
-0.059258	0.044794	0.062613	0.039887	C	3	40	18	82	23	Male	Social	2
-0.079698	0.045646	0.079698	0.045646	C	5	40	18	82	23	Male	Social	2
-0.047984	0.051774	0.057328	0.040999	C	9	40	18	82	23	Male	Social	2
-0.060383	0.046846	0.065183	0.039769	C	11	40	18	82	23	Male	Social	2
-0.083939	0.044843	0.086265	0.040083	C	13	40	18	82	23	Male	Social	2
-0.083	0.052525	0.083868	0.051101	C	15	40	18	82	23	Male	Social	2
-0.064208	0.057435	0.072585	0.04616	C	17	40	18	82	23	Male	Social	2
-0.041558	0.057042	0.057827	0.040065	C	21	40	18	82	23	Male	Social	2
0.18816	0.074294	0.19169	0.064437	C	23	40	18	82	23	Male	Social	2
-0.10641	0.1163	0.13389	0.082319	V	25	40	18	82	23	Male	Social	2
-0.16181	0.073084	0.16181	0.073084	V	27	40	18	82	23	Male	Social	2
-0.18885	0.093646	0.19165	0.087638	V	29	40	18	82	23	Male	Social	2
-0.11692	0.086525	0.12354	0.076581	V	33	40	18	82	23	Male	Social	2
-0.11676	0.075253	0.12147	0.067227	V	35	40	18	82	23	Male	Social	2
-0.19326	0.074196	0.19326	0.074196	V	37	40	18	82	23	Male	Social	2
-0.17347	0.074223	0.17347	0.074223	V	39	40	18	82	23	Male	Social	2
-0.1594	0.083525	0.16931	0.060562	V	41	40	18	82	23	Male	Social	2
-0.153	0.10807	0.16903	0.080216	V	45	40	18	82	23	Male	Social	2
-0.19428	0.087552	0.20395	0.061242	V	47	40	18	82	23	Male	Social	2
-0.05542	0.06527	0.07146	0.046728	A	49	40	18	82	23	Male	Social	2
-0.10275	0.042776	0.10275	0.042776	A	51	40	18	82	23	Male	Social	2
-0.10166	0.044733	0.102	0.043938	A	53	40	18	82	23	Male	Social	2
-0.085	0.049722	0.09066	0.038195	A	57	40	18	82	23	Male	Social	2
-0.088321	0.057298	0.093	0.049176	A	59	40	18	82	23	Male	Social	2
-0.13179	0.05159	0.13179	0.05159	A	61	40	18	82	23	Male	Social	2
-0.10675	0.039698	0.10675	0.039698	A	63	40	18	82	23	Male	Social	2
-0.12981	0.037617	0.12981	0.037617	A	65	40	18	82	23	Male	Social	2
-0.12219	0.042949	0.12219	0.042949	A	69	40	18	82	23	Male	Social	2
-0.10272	0.031805	0.10272	0.031805	A	71	40	18	82	23	Male	Social	2
-0.0023429	0.21909	0.19246	0.099373	A	1	41	21	89	26	Female	Social	1
0.029324	0.2086	0.17468	0.11386	A	3	41	21	89	26	Female	Social	1
0.017733	0.19561	0.1622	0.10664	A	5	41	21	89	26	Female	Social	1
-0.0577	0.18666	0.1595	0.1094	A	9	41	21	89	26	Female	Social	1
-0.016027	0.20686	0.17478	0.10796	A	11	41	21	89	26	Female	Social	1
-0.03869	0.23558	0.2069	0.11275	A	13	41	21	89	26	Female	Social	1
-0.030923	0.22349	0.18815	0.12081	A	15	41	21	89	26	Female	Social	1
-0.045433	0.20957	0.17837	0.11465	A	17	41	21	89	26	Female	Social	1
0.032632	0.22438	0.18205	0.13192	A	21	41	21	89	26	Female	Social	1
-0.0383	0.18991	0.16165	0.10377	A	23	41	21	89	26	Female	Social	1
0.053083	0.22062	0.21069	0.076892	V	25	41	21	89	26	Female	Social	1
-0.040286	0.25584	0.23423	0.1032	V	27	41	21	89	26	Female	Social	1
-0.027675	0.2987	0.28602	0.078108	V	29	41	21	89	26	Female	Social	1
-0.056182	0.34134	0.27509	0.20134	V	33	41	21	89	26	Female	Social	1
0.051857	0.20732	0.18157	0.10577	V	35	41	21	89	26	Female	Social	1
0.11724	0.1957	0.19135	0.12139	V	37	41	21	89	26	Female	Social	1
-0.21966	0.16272	0.24497	0.11987	V	39	41	21	89	26	Female	Social	1
0.036594	0.30063	0.27872	0.10756	V	41	41	21	89	26	Female	Social	1
-0.17076	0.30418	0.33567	0.08001	V	45	41	21	89	26	Female	Social	1
-0.19435	0.27262	0.32376	0.073574	V	47	41	21	89	26	Female	Social	1
-0.045636	0.049318	0.054	0.039659	C	49	41	21	89	26	Female	Social	1
-0.020475	0.05731	0.045075	0.04038	C	51	41	21	89	26	Female	Social	1
-0.043946	0.045881	0.052378	0.03564	C	53	41	21	89	26	Female	Social	1
-0.035189	0.043158	0.045351	0.031959	C	57	41	21	89	26	Female	Social	1
-0.059463	0.060755	0.066244	0.05308	C	59	41	21	89	26	Female	Social	1
-0.09555	0.053821	0.09675	0.051576	C	61	41	21	89	26	Female	Social	1
-0.10737	0.098722	0.11703	0.086615	C	63	41	21	89	26	Female	Social	1
-0.075089	0.067743	0.088778	0.047906	C	65	41	21	89	26	Female	Social	1
-0.12166	0.046082	0.12166	0.046082	C	69	41	21	89	26	Female	Social	1
-0.090463	0.059228	0.092463	0.055973	C	71	41	21	89	26	Female	Social	1
-0.15275	0.080822	0.16292	0.057049	A	1	42	21	84	28	Male	Social	1
-0.050523	0.058714	0.063886	0.043392	A	3	42	21	84	28	Male	Social	1
-0.093784	0.09522	0.10127	0.087044	A	5	42	21	84	28	Male	Social	1
-0.072098	0.073233	0.092255	0.044541	A	9	42	21	84	28	Male	Social	1
-0.087458	0.085447	0.10525	0.061642	A	11	42	21	84	28	Male	Social	1
-0.098033	0.073781	0.10877	0.056447	A	13	42	21	84	28	Male	Social	1
-0.09375	0.10126	0.10088	0.094035	A	15	42	21	84	28	Male	Social	1
-0.079213	0.065302	0.093607	0.041659	A	17	42	21	84	28	Male	Social	1
-0.054188	0.063168	0.067656	0.048199	A	21	42	21	84	28	Male	Social	1
-0.080356	0.13679	0.087949	0.13195	A	23	42	21	84	28	Male	Social	1
-0.12042	0.070077	0.12422	0.062971	V	25	42	21	84	28	Male	Social	1
-0.15577	0.095284	0.15997	0.087931	V	27	42	21	84	28	Male	Social	1
-0.099597	0.086281	0.11389	0.065907	V	29	42	21	84	28	Male	Social	1
-0.028274	0.097822	0.080081	0.062158	V	33	42	21	84	28	Male	Social	1
-0.12429	0.097255	0.13807	0.076	V	35	42	21	84	28	Male	Social	1
-0.10928	0.101	0.11796	0.090476	V	37	42	21	84	28	Male	Social	1
-0.041642	0.064489	0.060094	0.047386	V	39	42	21	84	28	Male	Social	1
-0.11794	0.067978	0.12156	0.061109	V	41	42	21	84	28	Male	Social	1
-0.07598	0.11614	0.099735	0.096058	V	45	42	21	84	28	Male	Social	1
-0.10029	0.075869	0.11086	0.05897	V	47	42	21	84	28	Male	Social	1
0.0066452	0.096509	0.060742	0.074892	C	49	42	21	84	28	Male	Social	1
-0.0002	0.058886	0.045333	0.037116	C	51	42	21	84	28	Male	Social	1
-0.0057937	0.051489	0.03627	0.036721	C	53	42	21	84	28	Male	Social	1
0.0062656	0.059935	0.046703	0.037634	C	57	42	21	84	28	Male	Social	1
-0.0512	0.054221	0.0605	0.043399	C	59	42	21	84	28	Male	Social	1
-0.056956	0.060534	0.071044	0.042661	C	61	42	21	84	28	Male	Social	1
-0.0064255	0.061452	0.045021	0.041804	C	63	42	21	84	28	Male	Social	1
-0.034064	0.047761	0.048574	0.032495	C	65	42	21	84	28	Male	Social	1
-0.027021	0.10012	0.067187	0.078484	C	69	42	21	84	28	Male	Social	1
0.21518	0.10378	0.22486	0.080162	C	71	42	21	84	28	Male	Social	1
-0.11143	0.31013	0.30674	0.11266	V	1	43	13	78	21	Female	Social	2
-0.23683	0.11516	0.23892	0.11068	V	3	43	13	78	21	Female	Social	2
-0.15628	0.14899	0.20036	0.078585	V	5	43	13	78	21	Female	Social	2
-0.10674	0.14072	0.14483	0.10004	V	9	43	13	78	21	Female	Social	2
-0.13625	0.16351	0.18074	0.11119	V	11	43	13	78	21	Female	Social	2
0.05413	0.23367	0.21654	0.099068	V	13	43	13	78	21	Female	Social	2
-0.21368	0.17251	0.26064	0.08413	V	15	43	13	78	21	Female	Social	2
-0.13279	0.21346	0.22558	0.10804	V	17	43	13	78	21	Female	Social	2
-0.011759	0.27466	0.26124	0.07774	V	21	43	13	78	21	Female	Social	2
0.027436	0.24782	0.21456	0.12367	V	23	43	13	78	21	Female	Social	2
-0.033796	0.05066	0.048907	0.03596	A	25	43	13	78	21	Female	Social	2
-0.04352	0.064728	0.06348	0.044838	A	27	43	13	78	21	Female	Social	2
-0.019926	0.062576	0.048519	0.043838	A	29	43	13	78	21	Female	Social	2
-0.007102	0.066743	0.05298	0.040506	A	33	43	13	78	21	Female	Social	2
-0.0078148	0.052653	0.041222	0.033216	A	35	43	13	78	21	Female	Social	2
-0.040345	0.059307	0.0562	0.044253	A	37	43	13	78	21	Female	Social	2
-0.019276	0.051429	0.042621	0.034273	A	39	43	13	78	21	Female	Social	2
-0.0089123	0.067727	0.052912	0.042639	A	41	43	13	78	21	Female	Social	2
-0.04581	0.056409	0.060776	0.039483	A	45	43	13	78	21	Female	Social	2
-0.027759	0.054401	0.048483	0.036765	A	47	43	13	78	21	Female	Social	2
0.029891	0.073746	0.060582	0.051092	C	49	43	13	78	21	Female	Social	2
0.03826	0.068739	0.0637	0.045588	C	51	43	13	78	21	Female	Social	2
0.015167	0.051979	0.043574	0.031649	C	53	43	13	78	21	Female	Social	2
0.0038571	0.051572	0.042837	0.028314	C	57	43	13	78	21	Female	Social	2
0.002963	0.072652	0.057111	0.044317	C	59	43	13	78	21	Female	Social	2
-0.03393	0.06277	0.054596	0.045583	C	61	43	13	78	21	Female	Social	2
-0.032241	0.063004	0.057448	0.040854	C	63	43	13	78	21	Female	Social	2
0.0038772	0.086705	0.064263	0.057702	C	65	43	13	78	21	Female	Social	2
-0.040214	0.056275	0.059571	0.034643	C	69	43	13	78	21	Female	Social	2
-0.020895	0.059551	0.049	0.03933	C	71	43	13	78	21	Female	Social	2
-0.13188	0.26505	0.29117	0.041248	V	1	44	21	89	27	Male	Social	2
-0.2151	0.058595	0.2151	0.058595	V	3	44	21	89	27	Male	Social	2
-0.15971	0.05812	0.15971	0.05812	V	5	44	21	89	27	Male	Social	2
-0.21906	0.058147	0.21906	0.058147	V	9	44	21	89	27	Male	Social	2
-0.2147	0.064037	0.2147	0.064037	V	11	44	21	89	27	Male	Social	2
-0.15929	0.057047	0.15929	0.057047	V	13	44	21	89	27	Male	Social	2
-0.20225	0.075349	0.20225	0.075349	V	15	44	21	89	27	Male	Social	2
-0.22004	0.082959	0.22004	0.082959	V	17	44	21	89	27	Male	Social	2
-0.19304	0.054599	0.19304	0.054599	V	21	44	21	89	27	Male	Social	2
-0.2138	0.06086	0.2138	0.06086	V	23	44	21	89	27	Male	Social	2
-0.13307	0.035977	0.13307	0.035977	A	25	44	21	89	27	Male	Social	2
-0.10554	0.04079	0.10554	0.04079	A	27	44	21	89	27	Male	Social	2
-0.099516	0.036078	0.099516	0.036078	A	29	44	21	89	27	Male	Social	2
-0.11633	0.037501	0.11633	0.037501	A	33	44	21	89	27	Male	Social	2
-0.12	0.03395	0.12	0.03395	A	35	44	21	89	27	Male	Social	2
-0.08564	0.061493	0.09748	0.03961	A	37	44	21	89	27	Male	Social	2
-0.090673	0.044509	0.093596	0.03784	A	39	44	21	89	27	Male	Social	2
-0.10832	0.054644	0.11009	0.050903	A	41	44	21	89	27	Male	Social	2
-0.099943	0.04902	0.10108	0.046594	A	45	44	21	89	27	Male	Social	2
-0.089075	0.052875	0.093113	0.045233	A	47	44	21	89	27	Male	Social	2
-0.068623	0.045523	0.071016	0.041624	C	49	44	21	89	27	Male	Social	2
-0.047484	0.03458	0.049032	0.032309	C	51	44	21	89	27	Male	Social	2
-0.036127	0.038079	0.039524	0.034481	C	53	44	21	89	27	Male	Social	2
-0.049692	0.032486	0.0512	0.030014	C	57	44	21	89	27	Male	Social	2
-0.067492	0.033808	0.069	0.030556	C	59	44	21	89	27	Male	Social	2
-0.0488	0.061331	0.06908	0.036361	C	61	44	21	89	27	Male	Social	2
-0.037774	0.04504	0.045472	0.037088	C	63	44	21	89	27	Male	Social	2
-0.044962	0.044301	0.051	0.037041	C	65	44	21	89	27	Male	Social	2
-0.060944	0.042783	0.067019	0.032225	C	69	44	21	89	27	Male	Social	2
0.16383	0.052667	0.16383	0.052667	C	71	44	21	89	27	Male	Social	2
-0.279	0.07317	0.279	0.07317	V	1	46	17	76	32	Male	Social	1
-0.21338	0.047736	0.21338	0.047736	V	3	46	17	76	32	Male	Social	1
-0.20218	0.21991	0.27926	0.10244	V	5	46	17	76	32	Male	Social	1
-0.14022	0.072105	0.14458	0.062707	V	9	46	17	76	32	Male	Social	1
-0.11832	0.07503	0.1204	0.071586	V	11	46	17	76	32	Male	Social	1
-0.1601	0.055981	0.1601	0.055981	V	13	46	17	76	32	Male	Social	1
-0.13618	0.065316	0.13618	0.065316	V	15	46	17	76	32	Male	Social	1
-0.12827	0.056493	0.12834	0.056344	V	17	46	17	76	32	Male	Social	1
-0.14898	0.34379	0.22822	0.29635	V	21	46	17	76	32	Male	Social	1
-0.14998	0.1115	0.1729	0.070049	V	23	46	17	76	32	Male	Social	1
-0.02802	0.055756	0.04451	0.043449	C	25	46	17	76	32	Male	Social	1
-0.029415	0.044222	0.042019	0.032217	C	27	46	17	76	32	Male	Social	1
-0.029943	0.048392	0.046736	0.032084	C	29	46	17	76	32	Male	Social	1
-0.021294	0.055766	0.045176	0.038609	C	33	46	17	76	32	Male	Social	1
0.18591	0.050332	0.18591	0.050332	C	35	46	17	76	32	Male	Social	1
-0.059435	0.044115	0.063339	0.038198	C	37	46	17	76	32	Male	Social	1
-0.044129	0.041164	0.049419	0.034518	C	39	46	17	76	32	Male	Social	1
-0.05319	0.046581	0.058238	0.039979	C	41	46	17	76	32	Male	Social	1
-0.045641	0.041008	0.054641	0.027656	C	45	46	17	76	32	Male	Social	1
-0.024717	0.051588	0.044817	0.035214	C	47	46	17	76	32	Male	Social	1
-0.044771	0.075311	0.066021	0.057161	A	49	46	17	76	32	Male	Social	1
-0.043667	0.040245	0.050125	0.031639	A	51	46	17	76	32	Male	Social	1
-0.08134	0.042444	0.083226	0.038536	A	53	46	17	76	32	Male	Social	1
-0.089712	0.058123	0.093173	0.052277	A	57	46	17	76	32	Male	Social	1
-0.067308	0.059279	0.078231	0.04351	A	59	46	17	76	32	Male	Social	1
-0.08841	0.045046	0.088934	0.043983	A	61	46	17	76	32	Male	Social	1
-0.07346	0.043607	0.075048	0.040769	A	63	46	17	76	32	Male	Social	1
-0.076532	0.042879	0.076532	0.042879	A	65	46	17	76	32	Male	Social	1
-0.10345	0.047246	0.10558	0.042201	A	69	46	17	76	32	Male	Social	1
-0.085367	0.052605	0.0931	0.036929	A	71	46	17	76	32	Male	Social	1
-0.076613	0.031364	0.076613	0.031364	C	1	48	15	86	20	Male	Social	2
0.012226	0.037455	0.032097	0.022532	C	3	48	15	86	20	Male	Social	2
-0.018571	0.034614	0.02981	0.02541	C	5	48	15	86	20	Male	Social	2
-0.0040462	0.034892	0.025154	0.024321	C	9	48	15	86	20	Male	Social	2
0.0010167	0.041303	0.03315	0.024279	C	11	48	15	86	20	Male	Social	2
0.00134	0.055437	0.04378	0.033456	C	13	48	15	86	20	Male	Social	2
0.038283	0.049853	0.052698	0.033892	C	15	48	15	86	20	Male	Social	2
-0.010264	0.057502	0.04434	0.03755	C	17	48	15	86	20	Male	Social	2
-0.0038148	0.054579	0.044296	0.031536	C	21	48	15	86	20	Male	Social	2
0.23763	0.068623	0.23763	0.068623	C	23	48	15	86	20	Male	Social	2
-0.016811	0.19715	0.17022	0.096853	A	25	48	15	86	20	Male	Social	2
-0.020561	0.2029	0.17207	0.10607	A	27	48	15	86	20	Male	Social	2
0.020698	0.20564	0.1747	0.10714	A	29	48	15	86	20	Male	Social	2
-0.029558	0.18507	0.15844	0.097176	A	33	48	15	86	20	Male	Social	2
0.061537	0.18987	0.16993	0.10167	A	35	48	15	86	20	Male	Social	2
0.026685	0.2106	0.1802	0.10951	A	47	48	15	86	20	Male	Social	2
-0.061854	0.045537	0.063979	0.042432	V	49	48	15	86	20	Male	Social	2
-0.15688	0.061401	0.15688	0.061401	V	51	48	15	86	20	Male	Social	2
-0.15015	0.08613	0.15457	0.077764	V	53	48	15	86	20	Male	Social	2
-0.16085	0.061704	0.1623	0.057721	V	57	48	15	86	20	Male	Social	2
-0.10883	0.065116	0.11091	0.061447	V	59	48	15	86	20	Male	Social	2
-0.1731	0.059403	0.17559	0.051433	V	61	48	15	86	20	Male	Social	2
-0.15395	0.058231	0.15395	0.058231	V	63	48	15	86	20	Male	Social	2
-0.12502	0.062158	0.12549	0.061176	V	65	48	15	86	20	Male	Social	2
-0.10965	0.067547	0.11349	0.060759	V	69	48	15	86	20	Male	Social	2
-0.12603	0.059126	0.12843	0.053617	V	71	48	15	86	20	Male	Social	2
-0.1652	0.089747	0.17054	0.078861	V	1	50	20	87	33	Male	Social	1
-0.056745	0.084837	0.091553	0.043852	V	3	50	20	87	33	Male	Social	1
-0.13494	0.080597	0.14302	0.06486	V	5	50	20	87	33	Male	Social	1
-0.084333	0.091103	0.093926	0.080978	V	9	50	20	87	33	Male	Social	1
-0.1257	0.081924	0.12581	0.08175	V	11	50	20	87	33	Male	Social	1
-0.17161	0.069604	0.17239	0.067598	V	13	50	20	87	33	Male	Social	1
-0.12234	0.048883	0.12234	0.048883	V	15	50	20	87	33	Male	Social	1
-0.13241	0.076409	0.14172	0.056949	V	17	50	20	87	33	Male	Social	1
-0.16871	0.093453	0.17219	0.086755	V	21	50	20	87	33	Male	Social	1
-0.13098	0.05571	0.13122	0.055149	V	23	50	20	87	33	Male	Social	1
-0.016387	0.043621	0.036161	0.029097	C	25	50	20	87	33	Male	Social	1
-0.021355	0.046156	0.039419	0.031851	C	27	50	20	87	33	Male	Social	1
-0.036733	0.068753	0.055433	0.054537	C	29	50	20	87	33	Male	Social	1
-0.0050328	0.055479	0.040508	0.037887	C	33	50	20	87	33	Male	Social	1
-0.037102	0.050629	0.051136	0.036105	C	35	50	20	87	33	Male	Social	1
-0.0055957	0.063902	0.053596	0.034359	C	37	50	20	87	33	Male	Social	1
-0.029149	0.045238	0.043532	0.03128	C	39	50	20	87	33	Male	Social	1
-0.023925	0.061001	0.051094	0.040543	C	41	50	20	87	33	Male	Social	1
-0.0066038	0.072264	0.056755	0.044537	C	45	50	20	87	33	Male	Social	1
0.21683	0.059193	0.21683	0.059193	C	47	50	20	87	33	Male	Social	1
-0.094517	0.049735	0.095883	0.046999	A	49	50	20	87	33	Male	Social	1
-0.068841	0.0426	0.069032	0.042285	A	51	50	20	87	33	Male	Social	1
-0.077	0.042657	0.077237	0.042219	A	53	50	20	87	33	Male	Social	1
-0.055897	0.058618	0.070552	0.039375	A	59	50	20	87	33	Male	Social	1
-0.036271	0.051091	0.050854	0.036232	A	61	50	20	87	33	Male	Social	1
-0.02918	0.048903	0.04442	0.035312	A	63	50	20	87	33	Male	Social	1
-0.046925	0.054548	0.060962	0.03784	A	65	50	20	87	33	Male	Social	1
-0.082212	0.052079	0.084596	0.048027	A	69	50	20	87	33	Male	Social	1
-0.06251	0.070016	0.077608	0.052388	A	71	50	20	87	33	Male	Social	1
0.27939	0.22168	0.34775	0.072596	V	1	53	17	77	32	Female	Social	1
-0.31619	0.063426	0.31619	0.063426	V	3	53	17	77	32	Female	Social	1
-0.26576	0.074837	0.26983	0.058115	V	5	53	17	77	32	Female	Social	1
[truncated: 625 more rows]
