# Supplementary material for: Keeping in time with social and non-social stimuli: Synchronisation with auditory, visual, and audio-visual cues
Source: Sci Rep. 2021 Apr 22;11:8805. doi: 10.1038/s41598-021-88112-y (PMC8062473; doi:10.1038/s41598-021-88112-y)
Supplement: Supplementary file 2 — Supplementary Information 2. [file 41598_2021_88112_MOESM2_ESM.m]

function Dotty_Experiment_Final
%cast as function for imporved speed.

%% DAQ Variant of SingleDotty with XLSread from a filegui
%


%% daq variant of SingleDot
commandwindow
if 0
    Screen('Preference', 'SkipSyncTests', 1);
    disp('BAD TIMING MODE!!')
else
    Screen('Preference', 'SkipSyncTests', 0);
    disp('ATTEMPTING TO USE GOOD TIMING - S')
end

% Clear the workspace
close all;
clear all;
sca;

% STIMULUS AND RECOVERY
str_filename = input('FILENAME TO SAVE FOR THIS EXPERIMENT? (zero padded to 3 digits) ','s');

[xls_file,xls_folder]=uigetfile('*.xl*');
load_xls =fullfile(xls_folder,xls_file);
exp_data = xlsread(load_xls, 1, 'A2:G7');

audio_enabled_list  = exp_data(:,1)'; % is METRONOME enabled? MIC is always enabled!
moving_dot_enabled_list = exp_data(:,2)'; % else we have fixation cross.
DIO_required_list   = exp_data(:,3)';
LED_flashing_list   = exp_data(:,5)';
apdm_sync_list      = exp_data(:,4)';
pause_experiment    = exp_data(:,6)';
tempo_order_list    = exp_data(:,7)';

num_trials = length(audio_enabled_list);


%% Here we call some default settings for setting up Psychtoolbox
PsychDefaultSetup(2);

% Get the screen numbers
screens = Screen('Screens')

% Draw to the external screen if avaliable
screenNumber = max(screens);

% Define black and white
white = WhiteIndex(screenNumber);
black = BlackIndex(screenNumber);

% Open an on screen window
[window, windowRect] = PsychImaging('OpenWindow', screenNumber, black);

% Get the size of the on screen window
[screenXpixels, screenYpixels] = Screen('WindowSize', window);

% Query the frame duration
ifi = Screen('GetFlipInterval', window);

% Get the centre coordinate of the window
[xCenter, yCenter] = RectCenter(windowRect);

% Make an Oval of 200 by 200 pixels
baseOval = [0 0 150 150];

% Set the color of the Oval to red
OvalColor = white; %[1 0 0];

%% variant slow to fast also defined in the XLS

% Maximum priority level
topPriorityLevel = MaxPriority(window);
Priority(topPriorityLevel);

for iterations = 1:num_trials
    
    if pause_experiment(iterations)
        [xCenter, yCenter] = RectCenter(windowRect);
        Screen('TextSize', window, 75);
        DrawFormattedText(window, ['WAIT 5s'], xCenter-(4*75), yCenter, [1 1 1]);
        % Flip to the screen
        Screen('Flip', window);
        
        pause(5)
        if pause_experiment(iterations)==2
            %            challenge and await response before ending pause
            [xCenter, yCenter] = RectCenter(windowRect);
            Screen('TextSize', window, 75);
            DrawFormattedText(window, ['PRESS ANY KEY'], xCenter-525, yCenter, [1 1 1]);
            % Flip to the screen
            Screen('Flip', window);
            KbWait;
            
        end
        
    else
        audio_enabled = audio_enabled_list(iterations);
        moving_dot_enabled = moving_dot_enabled_list(iterations);
        apdm_sync = apdm_sync_list(iterations);
        DIO_required = DIO_required_list(iterations);
        LED_flashing = LED_flashing_list(iterations);
        
        % this may go back into the loop?
        period_change_trial =  ceil(rand * 9) + 6;
        initial_period_variation = ceil((rand * 95) + 5)/1000;
        second_period_variation = ceil((rand * 95) + 5)/1000;
        
        sav_filename = [str_filename num2str(iterations,'% 04.f')];
        
        %% now we check for slow or fast TEMPO first...
        
        if tempo_order_list(iterations)
            period_second = (0.650 + initial_period_variation) * ones(period_change_trial,1);
            period_first = 0.870 + second_period_variation;
            periods = [period_second; period_first];
            
        else
            period_first = (0.650 + initial_period_variation) * ones(period_change_trial,1);
            period_second = 0.870 + second_period_variation;
            periods = [period_first; period_second];
            
        end
        
        period_shift_time = sum( periods(1:end-1));
        
        max_time = 40;
        
        % Our Oval will oscilate with a sine wave function, up and down.
        % These are the parameters for the sine wave
        % See: http://en.wikipedia.org/wiki/Sine_wave
        amplitude = screenYpixels * 0.25;
        frequency =  1/ periods(1);
        angFreq = 2 * pi * frequency;
        startPhase = 0;
        time = 0;
        overall_time = 0;
        inputdata = [];
        if 1 % DAQ IS ALWAYS ENABLED - but not necessarily AUDITORY METRONOME
            try
                fclose('all');
                delete('log.bin');
            catch
                disp('no leftover logs')
            end
            fid1 = fopen('log.bin','w');%log_file for data - we can rename it later
            %% insert session based DAQ here.
            disp('SESSION BASED INTERFACE')
            dev = 'Dev2';
            
            SampleRate = 1000;
            tone_duration = 50; % 100 milliseconds hard coded for tone and LEDs
            DAQ_time = 0:1/SampleRate:max_time; %SampleRate for max_time;
            data_expanded_first = amplitude * sin(angFreq * DAQ_time + startPhase); % this only does metronome one
            frequency_second =  1/ periods(end);
            angFreq_second = 2 * pi * frequency_second;
            data_expanded_second = amplitude * sin(angFreq_second * DAQ_time + startPhase); % this only does metronome one
            length_first = ceil((sum(periods(1:end-1)))* SampleRate) ;%ensures full period
            length_second = (max_time *  SampleRate)  - length_first;%ensures begins at 0 phase
            data_expanded = [data_expanded_first(1:length_first) data_expanded_second(1:length_second)];
            
            
            [maxtab, mintab]=peakdet(data_expanded, 0.1);
            peaks = length(mintab);
            
            %% create an Arry of 0000's for data is we are metronome silent
            data = zeros(max_time * SampleRate,1);
            %else we actually make some audio!
            
            if audio_enabled
                for peak_iterations = 1: peaks
                    peak_onset = mintab(peak_iterations,1);
                    if (peak_onset + tone_duration) > (max_time * SampleRate)
                        
                        disp('MIN PEAK CLOSER THAN TONE DURATION TO END')
                        data(peak_onset:end) = 1;
                    else
                        data(peak_onset:(peak_onset + tone_duration)) = 1;
                    end
                end
                
                %% tone to mask
                amp=0.5;  % VOLUME!
                fs=SampleRate ; % sampling frequency
                duration=max_time;
                freq=800; % Audio Freq.
                values=0:1/fs:duration;
                values = values(1:length(data));
                audio_tone=amp*sin(2*pi* freq*values)';
                %% then mask a nice sounding sine wave with the block
                data = data.*audio_tone; % Element wise multiplacation to make masked tone.
                %% * 5 boosts volume massively...
                
                if (audio_enabled && ~moving_dot_enabled)
                    %% INSERT A FIXATION CROSS
                    fixationFont = 150;
                    [xCenter, yCenter] = RectCenter(windowRect);
                    Screen('TextSize', window, fixationFont);
                    DrawFormattedText(window, ['+'], xCenter-(fixationFont/2), yCenter-(fixationFont/2), [1 1 1]);
                    % Flip to the screen
                    Screen('Flip', window);
                end
                
            end
            %in_ch = [0 1]; % one for audio, one for audio_feedback
            %% SESSION AI
            in_ch = [3]; %AI0 and AI1
            NI_channels =daq.createSession('ni');
            ai_chan.InputType = 'SingleEnded';
            ai_chan = addAnalogInputChannel(NI_channels,dev,in_ch,'Voltage');
            %% AO + DIO
            
            ao_chans = [1]; %number of channels based on data matrix
            ao_chan = addAnalogOutputChannel(NI_channels,dev,ao_chans,'Voltage');
            
            if DIO_required
                
                if apdm_sync % FOR SENDING SYNC TO APDM ET CETERA - or for LEDs?
                    
                    %% DIO - to add back in we need two more channels added to 'data'
                    % starting with 0 and ending with 0 but 1 in the middle
                    % NI_channels.queueOutputData(data) below adds data to all
                    % available output channels (A and D) in one gesture.. timing
                    % between the two is an unknown though when launched by
                    % startForeground...
                    
                    %make 2 extra data channels for the DIO -
                    %all 1s except last - otherwise it latches
                    extra_DIO_data = ones(length(data),2);
                    extra_DIO_data(end,1:2) = 0;
                    data = [data extra_DIO_data];
                    dio_chan = addDigitalChannel(NI_channels,dev,'Port0/Line0:1','OutputOnly');
                    
                elseif LED_flashing
                    
                    extra_DIO_data = zeros(max_time * SampleRate,1);
                    %by analogy to the tones
                    for peak_iterations = 1: peaks
                        peak_onset = mintab(peak_iterations,1);
                        if (peak_onset + tone_duration) > (max_time * SampleRate)
                            
                            disp('MIN PEAK CLOSER THAN TONE DURATION TO END')
                            data_extra_DIO(peak_onset:end) = 1;
                        else
                            data_extra_DIO(peak_onset:(peak_onset + tone_duration)) = 1;
                        end
                    end
                    
                    
                    %% we may want to peak det the moving dot data for this
                    % currently we just have them all all time....!
                    
                    extra_DIO_data([1,end]) = 0; %LEDS START AND END OFF
                    data = [data  extra_DIO_data extra_DIO_data];
                    dio_chan = addDigitalChannel(NI_channels,dev,'Port0/Line0:1','OutputOnly');
                    
                    
                end
                
            end
            
            if (1) % prepend two frames of silent data
                % alternatively you can stall the visual metronome
                [r_data, c_data] = size(data);
                prepend_length = ceil( 2 *ifi * SampleRate);
                % we vbl on the blank referesh of the screen for the dots
                data_prepend = zeros( prepend_length, c_data);
                NI_channels.queueOutputData(data_prepend);
            end
            
            if (audio_enabled && ~moving_dot_enabled)
                
                DrawFormattedText(window, ['+'], xCenter-(fixationFont/2), yCenter-(fixationFont/2), [0 0 0]);
                % Flip to the screen
                Screen('Flip', window);
                
            end
            
            NI_channels.Rate=SampleRate; %
            %NI_channels.NumberOfScans = length(data); only works with AI solo
            NI_channels.queueOutputData(data); % this enforces AI and AO duration
            NI_channels.IsContinuous = true;
            
            lh = addlistener(NI_channels,'DataAvailable',@(src, event)logData(src, event, fid1));
            % this speeds up the next call... allowing start to be more timely.
            %NI_channels
            prepare(NI_channels);
            startBackground(NI_channels);
            NI_release = GetSecs; % this takes 110ms
            
            
            
        end
        
        overall_time = 0;
        
        % Sync us and get a time stamp
        waitframes = 1;
        vbl = Screen('Flip', window, NI_release + (waitframes - 0.5) * ifi );
        postflip_vbl = vbl - NI_release
        
        % Loop the animation until 40 seconds
        
        recover_ypos = [];
        recover_time = [];
        
        if moving_dot_enabled %else we have fixation cross.
            time_check = [];
            while overall_time<max_time
                
                % Position of the Oval on this frame -
                
                ypos = amplitude * sin(angFreq * time + startPhase);
                
                % Add this position to the screen center coordinate. This is the point
                % we want our Oval to oscillate around
                OvalYpos = yCenter + ypos;
                
                %save the yPos on each flip
                recover_ypos = [recover_ypos OvalYpos];
                recover_time = [recover_time time];
                % Center the Oval on the centre of the screen
                centeredRect = CenterRectOnPointd(baseOval, xCenter, OvalYpos);
                
                % Draw the Oval to the screen
                Screen('FillOval', window, OvalColor, centeredRect);
                
                % Flip to the screen
                vbl  = Screen('Flip', window, vbl + (waitframes - 0.5) * ifi);
                time_check = [time_check vbl]; % debug
                % Increment the time
                time = time + ifi; % time in the local period
                overall_time = overall_time + ifi; % time across both periods
                
                % when time exceeds one period, move to the next.. and when it
                % reaches rthe final period - stick
                % check wether the first set of periods is done with
                %if time >= sum( periods(1:end-1)) % TRUE
                if (overall_time == time)
                    if time >= (ceil(sum(periods(1:end-1)) / ifi))*ifi % hacked to reflect IFI
                        frequency =  1/ periods(end);
                        angFreq = 2 * pi * frequency;
                        time = 0; % latch it back to
                    end
                end
                
                
            end
            
            %blank out oval
            Screen('FillOval', window, [0 0 0], centeredRect);
            Screen('Flip', window);
            
        else
            
            %% INSERT A FIXATION CROSS
            fixationFont = 150;
            [xCenter, yCenter] = RectCenter(windowRect);
            Screen('TextSize', window, fixationFont);
            DrawFormattedText(window, ['+'], xCenter-(fixationFont/2), yCenter-(fixationFont/2), [1 1 1]);
            % Flip to the screen
            Screen('Flip', window);
            
            while overall_time<max_time
                
                % do nothing
                pause(0.1)
                overall_time = overall_time + 0.1;
                
            end
            
            DrawFormattedText(window, ['+'], xCenter-(fixationFont/2), yCenter-(fixationFont/2), [0 0 0]);
            % Flip to the screen
            Screen('Flip', window);
            
        end
        
        if 1 % audio is now always enabled, but not necessarilt the metronome. enabled
            %% end session
            %release(NI_channels); for startForeground
            % here we would release the listener if we were AI'ing in real time
            
            NI_channels.stop;
            delete(lh);
            %        pause(5);
            fc_status = [];
            mv_status = [];
            
            fc_status = fclose(fid1) % now rename this to str_filename.BIN
            
            while fc_status ~= 0 % 0 for success, -1 for failure
                
                pause(1)
                fc_status = fclose(fid1)
            end
            
            pause(1)
            [mv_status, message, messageID] = movefile('log.bin',[sav_filename,'.bin']);
            
            while mv_status ~= 1 % 1 for success, 0 for failure
                
                pause(1)
                [mv_status, message, messageID] = movefile('log.bin',[sav_filename,'.bin']);
            end
            
            %         try % on SSD this works fine, but on HDD systems...
            %             pause(1)
            %             status = fclose(fid1) % now rename this to str_filename.BIN
            %             if status == 0
            %                 movefile('log.bin',[sav_filename,'.bin']);
            %                 disp('trying to save... bin file')
            %             else
            %                 disp('PAUSE SAVE')
            %                 pause(1)
            %                 status = fclose(fid1) % now rename this to str_filename.BIN
            %                 movefile('log.bin',[sav_filename,'.bin']);
            %                 disp('trying to save... bin file')
            %             end
            %         catch
            %             pause(3)
            %
            %             if (status == -1) || (isempty(status))
            %             status = fclose(fid1) % now rename this to str_filename.BIN
            %             end
            %             pause(3)
            %             movefile('log.bin',[sav_filename,'.bin']);
            %             disp('trying to save... bin file after failed attempt')
            %         end
            
            if exist([sav_filename,'.bin'], 'file') == 2
                disp('file saved correctly!')
            else
                disp('ERROR, bin file failed to save! ERROR')
                beep
                pause(0.1)
                beep
                pause(0.1)
                beep
                warningMessage = sprintf('Warning: file did not move from log.bin to :\n%s', [sav_filename,'.bin']);
                uiwait(msgbox(warningMessage));
            end
            
            
            %% to read the .bin data file follow these instructions
            if 0
                %  Load Data from the Log File
                %  Read the log file.
                %  Load file contents as a 3 column matrix into data.
                %  Close the log file.
                fid2 = fopen([sav_filename,'.bin'],'r'); % str_filename need to be defined
                [data,count] = fread(fid2,[2,inf],'double');
                fclose(fid2);
                %  Plot the Data
                %  Assign each column of data to the following variables:
                %  t- time
                %  ch- channel 0 and channel 1
                % Plot ch against t.
                t = data(1,:);
                ch = data(2,:);
                plot(t, ch);
            end
        end
        
        
        %% save data
        
        save(sav_filename, 'postflip_vbl', 'ifi', 'recover_ypos', 'recover_time', 'period_change_trial' , 'period_first',  'period_second', 'mintab' )
    end
    
end

sca;
close all;
%clear all;
